# Supplementary material for: RaGOO: fast and accurate reference-guided scaffolding of draft genomes
Source: Genome Biol. 2019 Oct 28;20:224. doi: 10.1186/s13059-019-1829-6 (PMC6816165; doi:10.1186/s13059-019-1829-6)
Supplement: Supplementary file 5 — Additional file 5: Table S6. Variants intersecting tomato genes across the Pan-Genome. [file 13059_2019_1829_MOESM5_ESM.xlsx]

## Sheet: summarize_loj
Supplementary Table 6. Variants in Tomato Genes across the Pan-Genome
Gene	Annotation	Number of variants	Normalized Number of Variants	Number of accessions with variants
Solyc08g080600.1	Thaumatin family profile., Thaumatin family signature., Pathogenesis-related protein signature, Thaumatin family	7	0.00165602	3
Solyc12g019340.1	NA	6	0.00143472	3
Solyc02g030180.1	consensus disorder prediction	6	0.00141743	3
Solyc11g050822.1	DDC / GAD / HDC / TyrDC pyridoxal-phosphate attachment site., Pyridoxal-dependent decarboxylase conserved domain	7	0.00134538	3
Solyc12g036910.2	NA	6	0.00133779	3
Solyc11g050850.1	consensus disorder prediction	6	0.00132979	2
Solyc12g040370.1	Protein kinase domain, Serine/Threonine protein kinases active-site signature., Protein kinase domain profile.	6	0.0013248	3
Solyc09g059320.2	Glycosyl transferase family 8	6	0.00129088	3
Solyc06g035455.1	Plant mobile domain	7	0.00128819	3
Solyc02g021366.1	Ribosomal protein S3, C-terminal domain	6	0.00127389	3
Solyc10g045750.1	NA	6	0.00125261	3
Solyc06g075740.2	NA	6	0.00123788	3
Solyc12g044987.1	E-class P450 group I signature, P450 superfamily signature, Cytochrome P450 cysteine heme-iron ligand signature., Cytochrome P450	7	0.0012337	3
Solyc06g035480.3	Plant mobile domain, consensus disorder prediction	8	0.00121766	3
Solyc09g073020.1	NA	5	0.00120424	3
Solyc11g043190.1	NA	5	0.00120424	3
Solyc02g014690.1	NA	5	0.0012025	3
Solyc12g039030.1	Photosynthetic reaction centre protein	5	0.00120163	3
Solyc03g013370.1	NA	5	0.00120077	3
Solyc05g041730.1	NA	5	0.00120077	3
Solyc11g044930.1	NA	5	0.00119646	3
Solyc10g017950.2	Photosystem II reaction center protein Z [psbZ]., YCF9, PS_II_psbZ: photosystem II core protein PsbZ, PHOTOSYSTEM II CENTER REACTION PHOTOSYNTHESIS TRANSMEMBRANE THYLAKOID CHLOROPLAST Z PLASTID	5	0.00119474	3
Solyc08g036530.1	NA	5	0.00119303	3
Solyc12g015760.1	consensus disorder prediction	5	0.0011812	3
Solyc05g041700.1	NA	5	0.00117288	3
Solyc10g036830.1	NA	5	0.00117206	3
Solyc11g050993.1	Pectinesterase	5	0.00117151	3
Solyc05g042184.1	NA	7	0.0011657	3
Solyc12g017635.1	Plant heme peroxidase family profile.	5	0.00116496	3
Solyc11g063740.2	IPP transferase	6	0.00115964	2
Solyc10g061995.1	Proton-conducting membrane transporter	5	0.00115902	3
Solyc02g032260.1	NB-ARC domain	5	0.0011558	3
Solyc04g063440.2	F-box domain profile., F_box_assoc_1: F-box protein interaction domain, F-box associated domain	6	0.00115473	3
Solyc08g036540.1	consensus disorder prediction	5	0.00114863	3
Solyc04g074260.1	NA	5	0.00114784	3
Solyc11g050820.1	consensus disorder prediction	5	0.00114548	3
Solyc12g076350.2	NA	7	0.0011384	3
Solyc10g028540.2	2OG-Fe(II) oxygenase superfamily, Fe(2+) 2-oxoglutarate dioxygenase domain profile.	5	0.00113533	2
Solyc07g043473.1	hAT family C-terminal dimerisation region	5	0.00113225	3
Solyc10g074440.2	Chitinases family 19 signature 1., Chitin-binding type-1 domain profile., Chitinase class I, Chitinases family 19 signature 2., CHITIN-BINDING CHITINASE PRECURSOR SIGNAL GLYCOSIDASE HYDROLASE LECTIN DEGRADATION DIRECT SEQUENCING, ChtBD1, Chitin recognition protein, chitinase_glyco_hydro_19	6	0.00113165	2
Solyc01g010497.1	F-box associated domain	5	0.00112994	3
Solyc10g054190.1	PIF1-like helicase	5	0.00112689	3
Solyc12g036920.1	NA	5	0.00112284	3
Solyc04g017805.1	NA	6	0.00112212	3
Solyc04g049990.1	NA	5	0.00111161	3
Solyc11g018700.2	Chloroplast protein precursor Ycf15 putative	5	0.00110424	3
Solyc08g062540.1	consensus disorder prediction	5	0.00110205	3
Solyc03g083213.1	NA	5	0.00109218	3
Solyc05g042186.1	KH domain, Type-1 KH domain profile., PCBP_like_KH	5	0.00108061	3
Solyc12g017740.1	Serine/Threonine protein kinases active-site signature., Protein kinase domain, Protein kinase domain profile.	5	0.00108015	3
Solyc04g063430.2	F-box domain	5	0.00107875	3
Solyc02g080730.2	myb_SHAQKYF: myb-like DNA-binding domain, SHAQKYF class, Myb-type HTH DNA-binding domain profile.	6	0.00105895	3
Solyc02g021368.1	NA	5	0.00105463	3
Solyc01g010087.1	Ubiquitin-like protease family profile., Ulp1 protease family, C-terminal catalytic domain	6	0.00104076	3
Solyc10g049200.2	NA	5	0.00103885	3
Solyc12g088600.1	NA	5	0.00103498	3
Solyc07g008400.2	Protein tyrosine kinase, Protein kinase domain profile., Serine/Threonine protein kinases active-site signature., STKc_IRAK	5	0.00103327	3
Solyc10g017920.1	RNA polymerase Rpb2, domain 2	5	0.00103135	3
Solyc02g061920.2	gag-polypeptide of LTR copia-type, consensus disorder prediction	5	0.00102712	3
Solyc01g010085.1	consensus disorder prediction	5	0.00101771	3
Solyc04g039900.1	Glutaredoxin	5	0.00101502	3
Solyc05g041740.2	KH domain, Type-1 KH domain profile.	5	0.00101092	3
Solyc01g058675.1	Core-2/I-Branching enzyme	5	0.00100685	3
Solyc10g048150.2	NA	5	0.0010004	3
Solyc11g044317.1	consensus disorder prediction	5	0.000980777	3
Solyc05g007310.2	consensus disorder prediction	5	0.000972195	3
Solyc04g026080.2	NA	6	0.000970717	3
Solyc12g035910.1	NA	4	0.000964088	3
Solyc12g035800.1	NA	4	0.000962696	3
Solyc10g062000.1	NA	4	0.000961307	3
Solyc01g057610.1	NA	4	0.000960615	3
Solyc01g016770.1	SANT, Myb-like DNA-binding domain, Myb-type HTH DNA-binding domain profile.	4	0.000959923	3
Solyc12g016000.1	Protein tyrosine kinase, Protein kinase domain profile.	4	0.000959923	3
Solyc05g024440.1	NA	4	0.000957167	3
Solyc09g015480.1	Plant protein of unknown function (DUF825)	4	0.000957167	3
Solyc05g006260.1	NA	4	0.00095648	3
Solyc01g057360.1	PARP catalytic domain profile.	5	0.000956389	3
Solyc05g013610.1	NA	4	0.000955795	3
Solyc08g028890.1	Ribosomal protein S2	4	0.000955795	3
Solyc05g043240.1	NA	4	0.00095511	3
Solyc11g042970.1	PPR repeat, PPR: pentatricopeptide repeat domain	4	0.00095511	3
Solyc01g016780.1	NA	4	0.000954426	3
Solyc05g025930.1	NA	4	0.000954426	3
Solyc08g067400.1	NA	4	0.000954426	3
Solyc10g047260.1	NA	4	0.000954426	3
Solyc10g012040.1	NA	4	0.000953743	3
Solyc05g045980.1	NA	4	0.000952381	3
Solyc04g056510.1	NA	4	0.000951022	3
Solyc07g017680.2	Saccharopine dehydrogenase C-terminal domain	6	0.000951022	3
Solyc10g044820.1	consensus disorder prediction	4	0.000951022	3
Solyc11g042650.1	NA	4	0.000951022	2
Solyc05g026500.1	NA	4	0.000949893	3
Solyc10g054180.1	Helicase	4	0.000949668	3
Solyc05g018060.1	consensus disorder prediction	4	0.000948317	3
Solyc06g031740.2	NA	4	0.000948317	3
Solyc08g023530.1	NA	4	0.000948317	3
Solyc08g028930.1	NA	4	0.000948317	3
Solyc06g050330.1	NA	4	0.000947867	3
Solyc03g013380.1	NA	4	0.00094697	3
Solyc10g054520.1	Berberine and berberine like	4	0.000946298	3
Solyc05g045770.1	NA	4	0.000945626	3
Solyc10g055570.2	Skp1 family, dimerisation domain, Skp1 family, tetramerisation domain	6	0.000944882	3
Solyc03g065060.1	NA	4	0.000944287	3
Solyc07g042240.1	NA	4	0.000944287	3
Solyc09g090880.1	NA	4	0.000944287	3
Solyc10g062010.1	NA	4	0.000943619	3
Solyc04g051070.1	NA	4	0.000942951	2
Solyc05g024040.1	Flavin containing amine oxidoreductase	4	0.000942285	3
Solyc08g028900.1	NA	4	0.000942285	3
Solyc03g013605.1	Ribosomal protein S18, Ribosomal protein S18 family signature, RIBOSOMAL S18 RIBONUCLEOPROTEIN 30S RRNA-BINDING RNA-BINDING CHLOROPLAST PLASTID MITOCHONDRIAL ACETYLATION	4	0.000939629	3
Solyc07g021610.1	consensus disorder prediction	4	0.000939629	3
Solyc08g036550.1	NA	4	0.000938967	3
Solyc05g023940.1	NA	4	0.000938306	3
Solyc09g031830.1	Plant protein of unknown function (DUF825)	4	0.000936988	3
Solyc04g050060.1	consensus disorder prediction	4	0.00093633	3
Solyc09g031850.1	NA	4	0.000935673	3
Solyc03g059120.1	NA	4	0.000933053	3
Solyc02g062840.1	RNA-binding signal recognition particle 68	4	0.000931749	2
Solyc05g023960.1	NA	4	0.000931749	3
Solyc09g056250.1	Glycosyltransferase family 9 (heptosyltransferase)	4	0.000931749	3
Solyc04g056743.1	NA	4	0.000930882	3
Solyc04g056744.1	Cytochrome P450	4	0.000930449	3
Solyc10g054200.1	consensus disorder prediction	5	0.00093006	2
Solyc06g036450.1	NA	4	0.0009298	3
Solyc10g054220.1	PIF1-like helicase	4	0.000929152	3
Solyc06g008750.1	Glutaredoxin domain profile., GlrX-like_plant: glutaredoxin-like family, Glutaredoxin-like, GRX_GRXh_1_2_like, Glutaredoxin signature, Glutaredoxin	4	0.000928505	2
Solyc07g025130.1	consensus disorder prediction	4	0.000926355	3
Solyc09g020070.2	NA	5	0.000925926	3
Solyc12g035905.1	NA	4	0.000925926	3
Solyc03g063580.1	Protein of unknown function (DUF1677)	4	0.000924642	3
Solyc10g037860.1	NA	4	0.000924001	3
Solyc10g047420.2	NA	4	0.000924001	3
Solyc10g052585.1	NA	4	0.000922084	3
Solyc05g049860.2	myb_SHAQKYF: myb-like DNA-binding domain, SHAQKYF class	5	0.000921659	3
Solyc05g015590.1	NA	4	0.000921447	3
Solyc08g029347.1	RT_LTR, Reverse transcriptase (RNA-dependent DNA polymerase)	4	0.000921234	3
Solyc01g067140.2	Cullin protein neddylation domain, Cullin family profile., Cullin family	6	0.000920952	3
Solyc12g009370.2	Protein tyrosine kinase, Protein kinase domain profile.	4	0.00092081	2
Solyc09g061900.1	NA	4	0.00091954	3
Solyc12g077465.1	Zinc finger BED-type profile.	4	0.000918907	2
Solyc02g076980.4	Cathepsin propeptide inhibitor domain (I29), Papain family cysteine protease, Eukaryotic thiol (cysteine) proteases asparagine active site., Eukaryotic thiol (cysteine) proteases histidine active site., Peptidase_C1A, Papain cysteine protease (C1) family signature, Eukaryotic thiol (cysteine) proteases cysteine active site.	5	0.00091878	3
Solyc10g038140.1	NA	4	0.000918274	3
Solyc08g016370.1	NA	4	0.000917011	3
Solyc08g068360.1	NA	4	0.000917011	2
Solyc04g048920.1	NB-ARC domain, Disease resistance protein signature	4	0.00091638	3
Solyc04g071220.1	Actin	4	0.00091638	3
Solyc03g013390.1	Cytochrome c oxidase subunit III, Heme-copper oxidase subunit III family profile.	4	0.000915122	3
Solyc05g023970.1	NA	4	0.000913451	3
Solyc12g035900.2	NA	4	0.000913451	3
Solyc07g045145.1	consensus disorder prediction	5	0.000912742	3
Solyc12g019920.1	Myosin N-terminal SH3-like domain, Myosin head (motor domain), Myosin motor domain profile.	4	0.000912617	2
Solyc12g019930.1	Myosin N-terminal SH3-like domain, Myosin head (motor domain), Myosin motor domain profile.	4	0.000912617	3
Solyc04g048930.1	consensus disorder prediction	4	0.000911369	3
Solyc12g038030.1	Cyclophilin type peptidyl-prolyl cis-trans isomerase/CLD, Cyclophilin-type peptidyl-prolyl cis-trans isomerase domain profile.	4	0.000911162	3
Solyc10g044700.1	EF-hand domain pair, EF-hand calcium-binding domain., EFh, EF-hand calcium-binding domain profile.	4	0.000910747	3
Solyc09g064770.1	WD domain, G-beta repeat	6	0.00090978	3
Solyc07g041810.1	Ulp1 protease family, C-terminal catalytic domain	4	0.000909504	3
Solyc09g015910.1	NA	4	0.000908884	2
Solyc03g112040.1	P450 superfamily signature, Cytochrome P450 cysteine heme-iron ligand signature., E-class P450 group I signature, Cytochrome P450	5	0.00090876	2
Solyc01g044560.2	2OG-Fe(II) oxygenase superfamily, Fe(2+) 2-oxoglutarate dioxygenase domain profile.	4	0.000907647	2
Solyc04g049980.1	consensus disorder prediction	4	0.000907647	3
Solyc12g017660.2	Peroxidase, Plant peroxidase signature, Plant heme peroxidase family profile., Haem peroxidase superfamily signature, consensus disorder prediction	6	0.000907167	3
Solyc05g041390.1	NA	4	0.000905797	3
Solyc01g010090.1	consensus disorder prediction	6	0.000905114	3
Solyc10g046840.1	NA	4	0.000904568	3
Solyc02g021364.1	Ribosomal protein L16p/L10e	4	0.000904159	3
Solyc05g017930.2	Ion transport protein	4	0.000903342	3
Solyc11g044380.1	Plant protein of unknown function	4	0.000902731	3
Solyc02g030090.1	NA	4	0.00090212	3
Solyc09g062990.1	NA	4	0.00090212	3
Solyc04g017757.1	hAT family C-terminal dimerisation region, consensus disorder prediction	4	0.000900901	3
Solyc12g088270.2	Serine carboxypeptidase	4	0.000900293	3
Solyc06g011374.1	NA	6	0.00089982	3
Solyc09g018000.1	consensus disorder prediction	4	0.000898271	3
Solyc11g020470.1	Polysaccharide biosynthesis	4	0.000897868	3
Solyc06g034380.1	NA	4	0.000894055	3
Solyc12g070158.1	consensus disorder prediction	6	0.000893788	3
Solyc08g008140.3	NA	4	0.000893455	3
Solyc07g042290.2	PHD - plant homeodomain finger protein, Arabidopsis thaliana 130.7kDa hypothetical protein signature	4	0.00089226	3
Solyc04g039860.1	NA	4	0.000891862	3
Solyc03g078010.1	Plant protein of unknown function (DUF825)	4	0.000888889	3
Solyc01g044550.2	non-haem dioxygenase in morphine synthesis N-terminal	4	0.000888297	2
Solyc09g031840.1	Plant protein of unknown function (DUF825), GH31_N	4	0.000887705	3
Solyc07g017683.1	consensus disorder prediction	4	0.000887115	3
Solyc03g096193.1	hAT family C-terminal dimerisation region	4	0.000880282	2
Solyc07g043530.2	NA	4	0.000879507	3
Solyc12g070220.2	NA	4	0.000878349	3
Solyc01g103807.1	ZF-HD protein dimerisation region, ZF_HD_prot_N: ZF-HD homeobox protein Cys/His-rich dimerization domain, Zinc-finger ZF-HD dimerization-type profile., NUCLEAR DNA-BINDING HOMEOBOX ZF-HD ZINC TRANSCRIPTION FINGER ARABIDOPSIS P1 CHROMOSOME	4	0.000877001	3
Solyc01g018040.1	MULE transposase domain	4	0.00087604	3
Solyc05g018820.1	Cotton fibre expressed protein, Domain of unknown function (DUF4408), consensus disorder prediction	4	0.000875465	3
Solyc07g022890.1	NA	4	0.000874508	3
Solyc03g013300.1	consensus disorder prediction	4	0.000874317	3
Solyc06g050185.1	Mini-chromosome maintenance replisome factor	4	0.000874317	3
Solyc01g034070.2	consensus disorder prediction	4	0.000870701	3
Solyc10g051360.1	consensus disorder prediction	4	0.000870701	3
Solyc10g077131.1	Plant invertase/pectin methylesterase inhibitor, PME_inhib: pectinesterase inhibitor domain, PMEI_like	4	0.000868244	3
Solyc06g075665.1	consensus disorder prediction	4	0.000866363	3
Solyc10g048110.1	NA	4	0.000866176	3
Solyc07g052260.3	NA	4	0.000865801	3
Solyc11g028204.1	NA	4	0.000865052	3
Solyc08g028910.1	NA	4	0.000864118	3
Solyc09g015375.1	consensus disorder prediction	6	0.000860832	3
Solyc11g013590.1	linker histone H1 and H5 family, Linker histone H1/H5 globular (H15) domain profile., consensus disorder prediction	4	0.000858553	3
Solyc02g044020.2	NA	4	0.000858185	3
Solyc04g057910.3	consensus disorder prediction	5	0.000857927	3
Solyc05g014440.1	NA	4	0.000857449	3
Solyc12g062610.1	Photosystem I psaA/psaB protein	4	0.000853971	2
Solyc12g042270.2	NA	4	0.000853789	3
Solyc02g055390.2	consensus disorder prediction	4	0.000852878	3
Solyc04g051376.1	NA	4	0.000852697	3
Solyc06g009225.1	NA	4	0.000852333	3
Solyc01g057355.1	consensus disorder prediction	4	0.000851789	2
Solyc11g050824.1	NA	4	0.000851245	3
Solyc07g044895.1	Domain of unknown function (DUF4413)	4	0.000848716	3
Solyc12g042790.1	Zinc finger RING-type profile., Zinc finger RING-type signature.	4	0.000846024	2
Solyc12g017810.1	NA	4	0.000842283	3
Solyc10g054530.1	PCMH-type FAD-binding domain profile., FAD binding domain	4	0.000841751	3
Solyc03g116250.2	NA	4	0.000841574	3
Solyc04g054850.1	NA	4	0.000841574	3
Solyc03g042528.1	NA	6	0.000841161	3
Solyc04g049220.2	Actin	4	0.000840513	3
Solyc09g031820.1	Plant protein of unknown function (DUF825)	4	0.000837521	3
Solyc04g049370.1	NA	4	0.000837346	3
Solyc03g033430.1	consensus disorder prediction	4	0.00083682	3
Solyc12g036915.1	NA	6	0.00083647	3
Solyc09g065530.1	NA	4	0.000836295	3
Solyc05g042188.1	NA	5	0.000835143	3
Solyc08g044330.2	NA	4	0.000833507	3
Solyc07g021050.2	NA	4	0.000833333	3
Solyc04g056507.1	NA	4	0.000832986	3
Solyc08g028915.1	Ribosomal protein S2 signature 1.	4	0.000832466	3
Solyc06g008660.3	NA	4	0.00083091	3
Solyc06g050645.1	NA	5	0.000830013	3
Solyc02g032270.1	Domain of unknown function (DUF313), consensus disorder prediction	4	0.000829703	3
Solyc04g051790.2	MuDR family transposase	5	0.0008285	3
Solyc10g011985.1	NA	5	0.000828226	3
Solyc07g018250.1	ELO family signature., GNS1/SUR4 family	4	0.000828157	2
Solyc10g054160.1	PIF1-like helicase	4	0.000826105	3
Solyc12g044650.2	NA	4	0.000824742	3
Solyc05g045773.1	NA	4	0.000823215	3
Solyc01g056230.1	Retrotransposon gag protein	4	0.000823045	3
Solyc00g007450.1	Zinc finger C3H1-type profile.	4	0.000821524	3
Solyc05g043200.1	KH domain, Type-1 KH domain profile., PCBP_like_KH	7	0.000818618	3
Solyc02g044045.1	TCP-1/cpn60 chaperonin family, 60kDa chaperonin signature	4	0.000815328	3
Solyc02g005060.2	Guanylate-binding protein, N-terminal domain	4	0.000815162	3
Solyc06g009810.3	NA	4	0.000815162	3
Solyc04g051393.1	Domain of unknown function (DUF4413), hAT family C-terminal dimerisation region	4	0.000814332	3
Solyc10g012110.2	nsLTP1, Probable lipid transfer	4	0.000813835	3
Solyc04g010210.1	ATP-binding cassette, ABC transporter-type domain profile., ABC transporters family signature., ABC transporter, ABC-2 type transporter, ABCG_EPDR	5	0.000813802	2
Solyc08g028920.1	NA	4	0.000813339	3
Solyc08g068610.3	Pyridoxal-dependent decarboxylase conserved domain, DDC / GAD / HDC / TyrDC pyridoxal-phosphate attachment site.	5	0.000812216	3
Solyc12g088590.1	LIS1 homology (LisH) motif profile.	4	0.00081103	3
Solyc05g021200.1	Serine/Threonine protein kinases active-site signature.	4	0.000809061	3
Solyc01g108520.2	alpha/beta hydrolase fold, Lipolytic enzymes "G-D-X-G" family, putative serine active site.	4	0.000808571	3
Solyc09g057845.1	Mitovirus RNA-dependent RNA polymerase	4	0.000805639	3
Solyc10g061990.2	NADH-ubiquinone oxidoreductase chain 4, amino terminus	4	0.000805477	3
Solyc02g032520.1	GDA1/CD39 (nucleoside phosphatase) family	4	0.000804343	2
Solyc04g048910.1	NB-ARC domain	5	0.000804246	3
Solyc04g026276.1	NA	5	0.000804117	3
Solyc01g017840.1	Replication factor-A C terminal domain	5	0.000803859	3
Solyc07g040770.1	consensus disorder prediction	4	0.000803052	3
Solyc11g010520.1	Glycine rich protein family	4	0.000802085	3
Solyc05g023980.2	consensus disorder prediction	4	0.000801443	3
Solyc07g009090.3	Gamma-thionins family signature.	4	0.000800801	3
Solyc05g045900.1	Ribosomal protein S19 family signature, Ribosomal protein S19	4	0.00079952	3
Solyc12g008830.2	GATA zinc finger, GATA-type zinc finger domain profile.	4	0.00079952	3
Solyc12g049595.1	consensus disorder prediction	4	0.000798085	3
Solyc09g059330.2	NA	6	0.000795123	3
Solyc03g034204.1	Ubiquitin-like protease family profile., Domain of unknown function (DUF1985), Ulp1 protease family, C-terminal catalytic domain, consensus disorder prediction	6	0.000794281	3
Solyc10g054210.1	PIF1-like helicase	4	0.000794123	3
Solyc08g028940.1	RNA polymerase Rpb1, domain 4, RNA polymerase Rpb1, domain 5	4	0.00079255	3
Solyc11g040020.2	Sulfotransferase domain	4	0.000792079	3
Solyc04g074950.3	Serine hydrolase (FSH1)	6	0.00079187	3
Solyc04g071207.1	Actin, NBD_sugar-kinase_HSP70_actin	4	0.000791296	3
Solyc09g020073.1	NA	5	0.000791014	3
Solyc03g013490.1	NA	4	0.000788955	3
Solyc05g006833.1	TRX_family, Thioredoxin, Thioredoxin domain profile.	4	0.000787867	3
Solyc01g014220.2	consensus disorder prediction	4	0.000787712	3
Solyc03g051723.1	NA	4	0.000787402	2
Solyc11g051020.2	Pectinesterase	4	0.000786473	3
Solyc05g044540.2	NA	4	0.000785546	3
Solyc11g066210.2	Plant mobile domain	4	0.000785546	3
Solyc10g074438.1	Plant mobile domain	4	0.000784314	2
Solyc12g044950.2	Fatty acid desaturase, Delta12-FADS-like, Domain of unknown function (DUF3474), consensus disorder prediction	4	0.00078416	2
Solyc08g042020.1	Glycosyl hydrolase family 1	4	0.000782473	3
Solyc07g009060.3	Gamma-thionins family signature.	4	0.000781097	3
Solyc10g007152.1	NA	4	0.000780793	3
Solyc10g050720.2	consensus disorder prediction	5	0.000779788	3
Solyc11g044370.1	Protein kinase domain profile.	4	0.00077821	3
Solyc04g071230.2	NA	4	0.000777001	3
Solyc11g051000.1	FAR1 DNA-binding domain	4	0.000773994	2
Solyc01g014730.2	NA	5	0.000771843	3
Solyc04g081600.2	NA	5	0.000771724	3
Solyc00g007330.2	Zinc finger C3H1-type profile.	4	0.000768935	3
Solyc01g017410.2	Plant protein of unknown function (DUF825)	4	0.000766137	3
Solyc05g045780.1	rplP_bact: ribosomal protein uL16, Ribosomal protein L16 signature 2., Ribosomal protein L16 signature, Ribosomal protein L16p/L10e, Ribosomal_L16_L10e	4	0.000764965	3
Solyc03g044030.1	NA	4	0.000764672	2
Solyc04g012070.2	EamA-like transporter family, consensus disorder prediction	5	0.000764175	2
Solyc11g065845.1	hAT family C-terminal dimerisation region, Zinc finger BED-type profile., BED zinc finger	4	0.000760601	3
Solyc04g050900.2	NA	4	0.000760023	2
Solyc11g017077.1	Plant mobile domain	6	0.000757767	3
Solyc08g062440.2	SAM-dependent MTase RsmB/NOP-type domain profile.	5	0.000757576	3
Solyc02g083190.1	F-box domain, Protein of unknown function (DUF295)	4	0.000756287	3
Solyc11g045260.1	Photosystem II protein	4	0.000756144	3
Solyc09g015240.1	Calcium-binding EGF-like domain signature., Protein kinases ATP-binding region signature., Aspartic acid and asparagine hydroxylation site., Wall-associated receptor kinase galacturonan-binding, EGF-like domain profile., Protein kinase domain profile., STKc_IRAK, EGF domain, Serine/Threonine protein kinases active-site signature., Wall-associated kinase, EGF_CA, Protein tyrosine kinase	5	0.000756086	3
Solyc01g014530.2	NA	4	0.000755858	3
Solyc10g047410.1	Photosystem II protein, Respiratory-chain NADH dehydrogenase, 49 Kd subunit	5	0.000755401	3
Solyc06g050650.1	Plant mobile domain	5	0.000754375	3
Solyc12g036935.1	NA	4	0.000753296	3
Solyc11g044570.2	consensus disorder prediction	6	0.000752634	3
Solyc04g017640.1	Plant protein of unknown function	4	0.000752021	3
Solyc09g015080.3	CRAL/TRIO, N-terminal domain, GOLD domain profile., SEC14, CRAL/TRIO domain, CRAL-TRIO lipid binding domain profile., consensus disorder prediction	5	0.000751993	3
Solyc03g082440.1	Lung seven transmembrane receptor	4	0.000751597	3
Solyc07g008130.3	Plastocyanin-like domain, COPPER METAL-BINDING BLUE ELECTRON COPPER-BINDING PRECURSOR PHYTOCYANIN SIGNAL GLYCOPROTEIN EARLY, Phytocyanin domain profile., consensus disorder prediction	5	0.000751202	3
Solyc12g038020.2	RNA recognition motif. (a.k.a. RRM, RBD, or RNP domain), Eukaryotic RNA Recognition Motif (RRM) profile.	4	0.000750751	3
Solyc12g010100.1	BTB/POZ domain, BTB domain profile.	4	0.000750328	2
Solyc05g009513.1	F_box_assoc_1: F-box protein interaction domain, F-box associated	4	0.000748643	2
Solyc06g008580.3	AUX/IAA family, PB1 domain profile., consensus disorder prediction	4	0.000748223	3
Solyc07g006680.1	Transferase family	4	0.000746547	3
Solyc08g063127.1	Reverse transcriptase (RNA-dependent DNA polymerase), Reverse transcriptase (RT) catalytic domain profile.	5	0.000746046	3
Solyc03g116240.3	CHITIN-BINDING CHITINASE PRECURSOR SIGNAL GLYCOSIDASE HYDROLASE LECTIN DEGRADATION DIRECT SEQUENCING, Chitin-binding type-1 domain profile., Chitin recognition or binding domain signature., Chitin recognition protein	5	0.000745935	2
Solyc10g074460.2	CHITIN-BINDING CHITINASE PRECURSOR SIGNAL GLYCOSIDASE HYDROLASE LECTIN DEGRADATION DIRECT SEQUENCING, Chitinase class I, Chitinases family 19 signature 2., chitinase_glyco_hydro_19	4	0.000745712	3
Solyc05g045950.2	HEAT repeat profile.	4	0.000744463	2
Solyc02g064795.1	NA	4	0.000743356	3
Solyc10g006155.1	consensus disorder prediction	4	0.000743356	3
Solyc05g041430.3	NA	5	0.000743273	3
Solyc12g009940.1	UDP-glycosyltransferases signature., UDP-glucoronosyl and UDP-glucosyl transferase	4	0.000743218	3
Solyc01g081175.1	NA	4	0.00074308	3
Solyc00g308530.1	NA	4	0.000742804	2
Solyc01g058590.1	Ubiquitin domain profile., Ubiquitin family	4	0.000742115	3
Solyc06g035830.1	NA	4	0.00074184	3
Solyc02g089660.2	NA	4	0.000738552	3
Solyc04g050950.3	Pathogenesis-related protein Bet v I family, Bet_v1-like	4	0.000738144	3
Solyc11g020977.1	NA	3	0.000738007	3
Solyc07g017650.3	Alanine dehydrogenase/PNT, N-terminal domain	4	0.000737327	3
Solyc06g059900.3	consensus disorder prediction	4	0.000736106	3
Solyc11g045420.2	NA	3	0.000735835	3
Solyc02g070020.1	UDP-glucoronosyl and UDP-glucosyl transferase	4	0.000735429	2
Solyc03g036480.2	Aromatic amino acid lyase	6	0.000735384	3
Solyc02g062463.1	2OG-Fe(II) oxygenase superfamily, Fe(2+) 2-oxoglutarate dioxygenase domain profile.	4	0.000734619	3
Solyc07g043150.1	UDP-glycosyltransferases signature., UDP-glucoronosyl and UDP-glucosyl transferase	4	0.000734214	3
Solyc06g050950.3	LOB domain profile., Protein of unknown function DUF260	5	0.000733891	3
Solyc12g019560.1	Serine carboxypeptidase, Carboxypeptidase C serine protease (S10) family signature	5	0.000732172	3
Solyc08g061570.2	E1-E2 ATPase	4	0.000731663	3
Solyc01g015230.2	NA	3	0.00073046	3
Solyc01g056375.1	consensus disorder prediction	3	0.000728863	3
Solyc11g045430.1	MITOCHONDRION OXIDOREDUCTASE ORF324 UBIQUINONE ORF179 METAL-BINDING AT2G07674 ATMG01010 ORF288 FABA	5	0.000727696	3
Solyc12g035450.2	Squalene-hopene cyclase N-terminal domain	4	0.000726085	3
Solyc10g052863.1	Protein tyrosine kinase	4	0.000725953	3
Solyc07g042293.1	NA	4	0.000725689	3
Solyc02g077930.2	consensus disorder prediction	3	0.000723589	3
Solyc10g055600.2	Skp1 family, dimerisation domain	3	0.000723589	3
Solyc07g043365.1	consensus disorder prediction	5	0.000723484	3
Solyc01g066750.1	NA	3	0.000723066	3
Solyc04g024490.1	NA	3	0.000723066	2
Solyc07g042780.1	NA	3	0.000723066	2
Solyc08g075740.1	NA	3	0.000723066	2
Solyc09g057810.1	consensus disorder prediction	3	0.000723066	3
Solyc08g048010.1	NA	3	0.000722543	3
Solyc09g037040.1	NA	3	0.000722543	3
Solyc11g044690.1	Ycf1	3	0.000722543	2
Solyc12g035960.1	Plant protein of unknown function (DUF825)	3	0.000722543	3
Solyc01g017160.1	NA	3	0.000722022	3
Solyc02g082610.1	NA	3	0.000722022	3
Solyc06g007900.1	NA	3	0.000722022	3
Solyc12g035950.1	NA	3	0.000722022	3
Solyc01g057130.1	consensus disorder prediction	3	0.000721501	3
Solyc03g013320.1	NA	3	0.000721501	3
Solyc06g043350.1	consensus disorder prediction	3	0.000721501	3
Solyc07g043040.1	NA	3	0.000721501	3
Solyc08g023600.1	Prokaryotic membrane lipoprotein lipid attachment site profile.	3	0.000721501	2
Solyc08g077650.1	Helicase conserved C-terminal domain	3	0.000721501	3
Solyc10g017720.1	NA	3	0.000721501	3
Solyc12g044570.1	NA	3	0.000721501	3
Solyc12g019095.1	tRNA synthetases class I (I, L, M and V), Aminoacyl-transfer RNA synthetases class-I signature.	4	0.000721371	3
Solyc03g013080.1	Peptidase of plants and bacteria	3	0.000720981	3
Solyc05g050510.3	Yippee zinc-binding/DNA-binding /Mis18, centromere assembly	4	0.000720591	3
Solyc01g017150.1	Chloroplast protein precursor Ycf15 putative	3	0.000720461	3
Solyc02g050320.2	NA	3	0.000720461	3
Solyc02g077940.1	consensus disorder prediction	3	0.000720461	3
Solyc04g014980.1	NA	3	0.000720461	1
Solyc04g025100.1	NA	3	0.000720461	3
Solyc07g041620.1	NA	3	0.000720461	3
Solyc08g016740.1	Protein tyrosine kinase, Protein kinase domain profile.	3	0.000720461	3
Solyc08g062380.1	NA	3	0.000720461	3
Solyc10g055280.1	NA	3	0.000720461	2
Solyc12g035940.1	NA	3	0.000720461	3
Solyc12g036930.1	consensus disorder prediction	3	0.000720461	3
Solyc07g008103.1	Plastocyanin-like domain, COPPER METAL-BINDING BLUE ELECTRON COPPER-BINDING PRECURSOR PHYTOCYANIN SIGNAL GLYCOPROTEIN EARLY, Type-1 copper (blue) proteins signature., Phytocyanin domain profile.	4	0.000720331	3
Solyc05g032730.1	NA	3	0.000719942	2
Solyc05g043380.1	NA	3	0.000719942	3
Solyc02g062010.1	NA	3	0.000719424	3
Solyc06g009950.1	Photosystem I psaA/psaB protein	3	0.000719424	3
Solyc07g020840.1	NA	3	0.000719424	3
Solyc12g040350.1	NA	3	0.000719424	3
Solyc01g006570.1	Lipoxygenase, Lipoxygenase iron-binding catalytic domain profile.	3	0.000718907	3
Solyc01g015010.1	NA	3	0.000718907	3
Solyc07g039290.1	NA	3	0.000718907	3
Solyc12g070300.1	NA	3	0.000718907	2
Solyc01g049912.1	NA	4	0.000718778	3
Solyc05g010380.1	NA	3	0.000718391	3
Solyc12g062210.1	NA	3	0.000718391	3
Solyc01g014680.1	NA	3	0.000717875	2
Solyc04g016090.1	NA	3	0.000717875	3
Solyc07g039300.1	NA	3	0.00071736	3
Solyc10g054135.1	Helitron helicase-like domain at N-terminus	4	0.00071736	3
Solyc02g024040.1	NA	3	0.000716846	3
Solyc11g040270.1	NA	3	0.000716846	3
Solyc02g021390.1	NA	3	0.000716332	3
Solyc02g064840.1	NA	3	0.000716332	2
Solyc03g045120.1	NA	3	0.000716332	3
Solyc01g057800.1	consensus disorder prediction	3	0.00071582	3
Solyc02g036320.1	Photosystem I psaA/psaB protein	3	0.00071582	3
Solyc09g064950.1	Protein tyrosine kinase	3	0.00071582	3
Solyc10g017930.1	NA	3	0.00071582	3
Solyc11g062210.2	NA	4	0.00071582	3
Solyc04g026370.1	consensus disorder prediction	3	0.000715308	3
Solyc05g045730.1	NA	3	0.000715308	3
Solyc06g050910.1	NA	3	0.000715308	2
Solyc08g029270.2	Cytochrome c-type biogenesis protein signature, Cytochrome C assembly protein	3	0.000715308	3
Solyc10g054140.1	Helicase	3	0.000714796	3
Solyc03g063460.1	NA	3	0.000714286	3
Solyc09g064410.1	50S ribosomal protein L33 [rpmG]., rpmG_bact: ribosomal protein bL33, Ribosomal protein L33 signature., Ribosomal protein L33	3	0.000714286	3
Solyc04g079670.1	NA	3	0.000713776	3
Solyc05g050055.1	NA	4	0.000713776	3
Solyc01g065573.1	consensus disorder prediction	3	0.000713436	3
Solyc04g024380.1	NA	3	0.000713267	3
Solyc05g032740.1	MatE	3	0.000713267	2
Solyc06g053880.1	NA	3	0.000713267	3
Solyc08g044340.1	NA	3	0.000713267	3
Solyc11g030470.1	Prokaryotic membrane lipoprotein lipid attachment site profile.	3	0.000713267	2
Solyc08g023593.1	Trp-Asp (WD) repeats circular profile.	5	0.000713165	3
Solyc10g036840.1	consensus disorder prediction	3	0.000712758	3
Solyc11g039730.1	NA	3	0.000712758	2
Solyc05g053550.3	CHS_like, Chalcone and stilbene synthases, C-terminal domain, Chalcone and stilbene synthases, N-terminal domain, Chalcone and stilbene synthases active site.	4	0.000712504	3
Solyc07g039525.1	NA	4	0.000712124	3
Solyc02g032250.1	TIR domain profile., TIR domain	3	0.000711744	3
Solyc09g015920.1	NA	3	0.000711744	3
Solyc10g018280.1	NA	3	0.000711744	3
Solyc12g016200.1	consensus disorder prediction	3	0.000711744	2
Solyc02g044030.1	C2 domain profile., C2 domain, C2 domain signature, TCP-1/cpn60 chaperonin family, 60kDa chaperonin signature, C2B_MCTP_PRT_plant	4	0.000711491	3
Solyc04g051378.1	NA	3	0.000711238	3
Solyc06g009940.1	Photosystem I psaA/psaB protein	3	0.000711238	3
Solyc06g035840.1	consensus disorder prediction	3	0.000711238	3
Solyc08g016350.1	NA	3	0.000711238	3
Solyc10g054150.1	PIF1-like helicase	3	0.000711238	3
Solyc07g021440.1	NA	3	0.000710732	3
Solyc09g056300.1	consensus disorder prediction	3	0.000710732	3
Solyc10g047430.1	Ribulose bisphosphate carboxylase large chain active site., Ribulose bisphosphate carboxylase large chain, catalytic domain	3	0.000710732	3
Solyc10g050620.1	consensus disorder prediction	3	0.000710732	3
Solyc07g042770.1	consensus disorder prediction	3	0.000710227	2
Solyc12g010090.1	NA	3	0.000710227	2
Solyc03g061570.1	NA	3	0.000709723	3
Solyc03g115170.1	NA	3	0.000709723	2
Solyc04g018030.1	Plant mobile domain	3	0.000709723	2
Solyc04g050250.1	NA	3	0.000709723	3
Solyc07g041880.1	NA	3	0.000709723	2
Solyc11g039480.1	NA	3	0.000709723	2
Solyc11g064760.1	NA	3	0.000709723	3
Solyc02g072550.1	NA	3	0.00070922	1
Solyc03g046510.1	NA	3	0.00070922	3
Solyc09g064360.1	NA	3	0.00070922	3
Solyc10g054000.1	ATP synthase A chain	3	0.00070922	3
Solyc01g048590.2	Photosynthetic reaction centre protein	3	0.000708717	2
Solyc07g025120.1	NA	3	0.000708717	2
Solyc08g047880.1	NA	3	0.000708717	2
Solyc10g018947.1	MITOCHONDRION OXIDOREDUCTASE ORF324 UBIQUINONE ORF179 METAL-BINDING AT2G07674 ATMG01010 ORF288 FABA	3	0.00070855	3
Solyc08g062150.1	NA	3	0.000708215	2
Solyc12g019700.1	NA	3	0.000708215	2
Solyc01g087760.2	consensus disorder prediction	3	0.000708048	3
Solyc02g050203.1	NA	3	0.000707714	3
Solyc12g010770.1	NA	3	0.000707714	3
Solyc04g050670.1	NA	4	0.000707589	3
Solyc03g034310.2	PPPDE putative peptidase domain, Soluble glutathione S-transferase N-terminal domain profile.	3	0.000707214	3
Solyc10g018830.1	NA	3	0.000707214	3
Solyc10g018840.2	Photosystem II protein	3	0.000707214	3
Solyc12g077650.2	Ribosomal protein S12 signature., rpsL_bact: ribosomal protein uS12, Ribosomal protein S12 signature, Ribosomal_S12, Ribosomal protein S12/S23	3	0.000707214	3
Solyc12g070120.1	NA	3	0.000707214	3
Solyc07g009240.2	Plant mobile domain, consensus disorder prediction	5	0.000707114	2
Solyc09g014950.2	consensus disorder prediction	4	0.000707089	3
Solyc02g021380.1	NA	3	0.000706714	3
Solyc09g057830.1	NA	3	0.000706714	3
Solyc11g050770.1	Photosystem II reaction center protein Z [psbZ]., YCF9, PS_II_psbZ: photosystem II core protein PsbZ, PHOTOSYSTEM II CENTER REACTION PHOTOSYNTHESIS TRANSMEMBRANE THYLAKOID CHLOROPLAST Z PLASTID	3	0.000706714	3
Solyc07g017433.1	B3 DNA binding domain, B3_DNA, B3 DNA-binding domain profile.	3	0.000706215	2
Solyc02g032420.1	NA	3	0.000705716	3
Solyc03g013510.1	Reverse transcriptase-like, RNase_H_like	3	0.000705716	2
Solyc05g025880.1	Viral movement protein (MP)	3	0.000705716	3
Solyc12g006770.1	consensus disorder prediction	3	0.000705716	3
Solyc04g050370.1	Ribosomal protein L11 signature.	3	0.000705219	2
Solyc08g077660.1	NA	3	0.000705219	3
Solyc05g013600.1	NA	3	0.000704722	2
Solyc09g056310.1	NA	3	0.000704722	3
Solyc11g063570.1	NA	3	0.000704722	3
Solyc12g042260.2	POT family	4	0.000704473	2
Solyc01g020510.1	Plant protein of unknown function (DUF825)	3	0.000704225	2
Solyc04g080310.1	consensus disorder prediction	3	0.000704225	1
Solyc05g013110.1	Proton-conducting membrane transporter	3	0.000704225	3
Solyc05g014570.1	NA	3	0.000704225	3
Solyc10g047390.1	NA	3	0.000704225	2
Solyc05g044590.1	NA	3	0.00070406	3
Solyc12g019773.1	Myb-like DNA-binding domain, Myb-type HTH DNA-binding domain profile.	3	0.0007034	3
Solyc01g010300.1	MADS domain signature, MADS-box domain profile., SRF-type transcription factor (DNA-binding and dimerisation domain)	3	0.000703235	3
Solyc03g044180.1	consensus disorder prediction	3	0.000703235	3
Solyc05g010390.1	NA	3	0.000703235	3
Solyc07g006590.1	consensus disorder prediction	3	0.000703235	3
Solyc10g044540.2	NA	3	0.000703235	3
Solyc04g081610.1	NA	3	0.000702905	3
Solyc02g011873.1	NA	4	0.000702864	3
Solyc01g020378.1	EF-hand calcium-binding domain profile., EF-hand calcium-binding domain., EF-hand domain, EF hand, EFh	3	0.000702741	3
Solyc03g063765.1	hAT family C-terminal dimerisation region	4	0.000702741	3
Solyc03g096200.1	NA	3	0.000702741	3
Solyc05g021585.1	NA	3	0.000702741	1
Solyc05g040090.1	NA	3	0.000702741	2
Solyc09g031620.1	NA	3	0.000702741	2
Solyc02g063110.1	consensus disorder prediction	3	0.000702247	3
Solyc03g062810.1	NA	3	0.000702247	2
Solyc03g078433.1	NA	3	0.000702247	3
Solyc07g042105.1	Plant mobile domain	4	0.000701878	3
Solyc05g008690.1	NB-ARC domain, Disease resistance protein signature	4	0.000701754	3
Solyc10g036820.1	NA	3	0.000701754	3
Solyc12g062640.1	Ribosomal protein S2, RPS2	3	0.000701754	3
Solyc02g021520.1	consensus disorder prediction	3	0.000701262	3
Solyc04g018250.1	NA	3	0.000701262	3
Solyc06g072200.1	NA	3	0.000701262	1
Solyc08g061900.1	NA	3	0.000701262	3
Solyc05g018050.1	Ring finger domain, RING, Zinc finger RING-type profile.	3	0.000700771	2
Solyc08g016250.1	NA	3	0.000700771	2
Solyc01g015050.1	consensus disorder prediction	3	0.00070028	3
Solyc09g065230.1	NA	3	0.00070028	2
Solyc12g049060.1	NA	3	0.00070028	2
Solyc10g051170.2	NA	4	0.000699913	3
Solyc03g058570.1	NA	3	0.000699301	2
Solyc04g012080.2	NA	4	0.000699178	2
Solyc09g064670.2	Leucine rich repeat N-terminal domain	4	0.000699056	3
Solyc01g060430.1	NA	3	0.000698812	3
Solyc01g020280.1	NA	3	0.000698324	2
Solyc01g060282.1	MADS domain signature, MADS-box domain profile., SRF-type transcription factor (DNA-binding and dimerisation domain)	3	0.000698324	3
Solyc02g014370.1	NA	3	0.000698324	3
Solyc03g013330.1	NA	3	0.000698324	3
Solyc04g018300.1	consensus disorder prediction	3	0.000698324	2
Solyc04g024950.1	NA	3	0.000698324	3
Solyc06g035850.1	consensus disorder prediction	3	0.000698324	3
Solyc09g015900.1	NA	3	0.000698324	2
Solyc12g088620.1	WD domain, G-beta repeat, LIS1 homology (LisH) motif profile., Trp-Asp (WD) repeats circular profile., Trp-Asp (WD) repeats signature., LisH, WD40, Trp-Asp (WD) repeats profile., G protein beta WD-40 repeat signature, consensus disorder prediction	5	0.000698032	3
Solyc01g058327.1	NA	3	0.000697837	3
Solyc01g100100.3	Ring finger domain, Zinc finger PHD-type signature., RING, Zinc finger RING-type profile.	3	0.000697837	2
Solyc08g015820.1	NA	3	0.000697837	2
Solyc08g022220.1	consensus disorder prediction	3	0.000697837	3
Solyc12g062600.1	Photosystem I psaA/psaB protein, Plant photosystem I psaA and psaB protein signature	3	0.000697837	2
Solyc03g062800.1	NA	3	0.00069735	2
Solyc05g025530.1	NA	3	0.00069735	3
Solyc07g040800.1	Plant lipoxygenase signature, Lipoxygenase, Lipoxygenase iron-binding catalytic domain profile.	3	0.00069735	3
Solyc07g019497.1	Plant mobile domain	6	0.000697269	3
Solyc01g058550.1	NA	3	0.000696864	2
Solyc12g062650.1	NA	3	0.000696864	3
Solyc04g011850.1	Glutaredoxin domain profile., GlrX-like_plant: glutaredoxin-like family, Glutaredoxin-like, GRX_GRXh_1_2_like, Glutaredoxin signature, Glutaredoxin	3	0.000696379	3
Solyc04g051030.1	Ribosomal_L18_L5e	3	0.000695894	3
Solyc04g077700.1	NA	3	0.000695894	3
Solyc03g096750.1	Zinc finger SWIM-type profile., consensus disorder prediction	5	0.000695604	3
Solyc04g051630.1	NA	3	0.000695572	3
Solyc01g081220.2	NA	3	0.00069541	3
Solyc10g055590.1	Skp1 family, tetramerisation domain	3	0.00069541	3
Solyc07g014760.1	PIF1-like helicase	3	0.000694927	2
Solyc01g015240.1	consensus disorder prediction	3	0.000693963	3
Solyc02g079720.1	EF-hand domain pair, EF-hand calcium-binding domain., EF-hand calcium-binding domain profile.	3	0.000693963	3
Solyc06g050470.1	consensus disorder prediction	3	0.000693963	3
Solyc08g061143.1	Domain of unknown function (DUF4283)	3	0.000693963	2
Solyc09g065655.1	NA	3	0.000693963	3
Solyc06g034170.1	Fatty acid desaturase	3	0.000693481	3
Solyc08g061160.2	NA	3	0.000693481	3
Solyc12g062595.1	Ribosomal protein S2, Ribosomal protein S2 signature, RPS2, rpsB_bact: ribosomal protein uS2	3	0.000693321	3
Solyc01g017430.1	Cytochrome b(C-terminal)/b6/petD, Cytochrome b/b6 C-terminal region profile.	3	0.000693001	3
Solyc06g065810.1	NA	3	0.000693001	3
Solyc04g025560.3	GTP-binding SAR1 protein signature, small GTPase Arf family profile., ADP-ribosylation factor family, Arf1_5_like, small_GTP: small GTP-binding protein domain	6	0.000692601	3
Solyc12g040490.1	NA	3	0.000692521	3
Solyc04g028460.1	NA	3	0.000692042	3
Solyc05g025700.1	NA	3	0.000691882	3
Solyc03g096760.1	NA	3	0.000691563	3
Solyc12g027520.1	PIF1-like helicase	3	0.000691563	3
Solyc09g037060.2	NA	3	0.000691244	3
Solyc05g013230.2	NA	3	0.000691085	3
Solyc08g023540.1	consensus disorder prediction	3	0.000691085	3
Solyc11g050760.2	NADH dehydrogenase	3	0.000691085	3
Solyc12g036280.1	consensus disorder prediction	3	0.000690926	2
Solyc02g014230.1	Leucine rich repeat	3	0.000690608	2
Solyc03g006710.1	EF-hand domain pair, EF-hand calcium-binding domain., EF-hand calcium-binding domain profile.	3	0.000690131	3
Solyc03g051880.1	NA	3	0.000690131	3
Solyc07g041680.2	NA	3	0.000690131	3
Solyc07g061850.1	NA	3	0.000690131	2
Solyc09g014635.1	LOB domain profile., Protein of unknown function DUF260	3	0.000690131	2
Solyc04g051372.1	NA	3	0.000689972	2
Solyc04g050410.2	Ribosomal protein L11, RNA binding domain	3	0.000689655	2
Solyc06g017920.1	consensus disorder prediction	3	0.000689655	3
Solyc09g061580.1	PHD - plant homeodomain finger protein	3	0.000689655	3
Solyc10g009600.1	GH3 auxin-responsive promoter	6	0.000689655	3
Solyc04g050070.2	NA	4	0.000689536	3
Solyc06g042980.3	consensus disorder prediction	4	0.000689417	3
Solyc04g079645.1	NA	3	0.000689338	3
Solyc09g007610.2	Histone H4 signature., Histone H4 signature, consensus disorder prediction	3	0.000689338	1
Solyc01g057400.1	Helicase	3	0.00068918	3
Solyc01g014350.1	NA	3	0.000689022	3
Solyc08g061030.3	consensus disorder prediction	4	0.000688942	3
Solyc12g019950.1	NA	3	0.000688863	2
Solyc05g045740.1	NA	3	0.000688705	3
Solyc10g054230.1	NA	3	0.000688705	3
Solyc02g032873.1	Plant mobile domain	3	0.000688547	3
Solyc02g062880.1	consensus disorder prediction	3	0.000688547	3
Solyc03g043990.1	NA	3	0.000688231	2
Solyc06g065600.1	nsLTP1, Protease inhibitor/seed storage/LTP family, Plant phospholipid transfer protein signature	3	0.000688231	3
Solyc08g062080.1	DEXDc	3	0.000688231	3
Solyc12g036570.1	NA	3	0.000688231	3
Solyc01g021670.3	Protein of unknown function, DUF538	3	0.000687916	2
Solyc09g056280.1	consensus disorder prediction	3	0.000687758	3
Solyc02g044050.1	RNA polymerase Rpb2, domain 4, ATP-binding cassette, ABC transporter-type domain profile., ABC transporters family signature., ABC transporter, ABCC_MRP_domain1, RNA polymerase Rpb2, domain 3	5	0.000687474	3
Solyc09g056320.1	NA	3	0.000687285	3
Solyc08g062090.1	consensus disorder prediction	3	0.000686813	3
Solyc10g045180.1	consensus disorder prediction	3	0.000686813	3
Solyc03g051720.1	NA	3	0.000686342	2
Solyc10g054940.1	NB-ARC domain	3	0.000686342	3
Solyc11g013680.1	linker histone H1 and H5 family, Linker histone H1/H5 globular (H15) domain profile.	3	0.000686342	2
Solyc03g036473.1	NA	6	0.000686106	3
Solyc09g055520.1	consensus disorder prediction	3	0.000685871	3
Solyc11g005845.1	consensus disorder prediction	3	0.000685871	2
Solyc11g043180.1	consensus disorder prediction	3	0.000685871	3
Solyc02g072560.1	Seed dormancy control	3	0.000685401	1
Solyc11g020030.2	NA	3	0.000685088	3
Solyc05g040060.1	NA	3	0.000684932	2
Solyc12g035730.1	NA	3	0.000684932	3
Solyc12g044360.2	consensus disorder prediction	3	0.000684775	2
Solyc01g057710.1	PIF1-like helicase	3	0.000684463	3
Solyc10g008930.1	Glutaredoxin domain profile., Glutaredoxin, Glutaredoxin-like, GlrX-like_plant: glutaredoxin-like family	3	0.000684463	2
Solyc10g049540.1	SAM dependent carboxyl methyltransferase	3	0.000684463	3
Solyc10g054540.1	Berberine and berberine like	3	0.000684463	3
Solyc08g028880.2	Ribosomal protein S2	3	0.000684307	3
Solyc11g050890.2	consensus disorder prediction	3	0.000684307	2
Solyc04g050390.2	Ribosomal protein L11, RNA binding domain	3	0.000683995	3
Solyc04g074960.3	Serine hydrolase (FSH1)	4	0.000683995	3
Solyc05g016220.1	Ycf1	3	0.000683995	3
Solyc05g017915.1	Domain of unknown function (DUF4283)	3	0.000683995	3
Solyc03g096740.3	NA	5	0.000683901	3
Solyc12g042850.2	consensus disorder prediction	4	0.000683878	3
Solyc06g050200.2	Mini-chromosome maintenance replisome factor	4	0.000683761	3
Solyc03g111240.1	consensus disorder prediction	3	0.000683527	3
Solyc04g025110.1	MADS domain signature, SRF-type transcription factor (DNA-binding and dimerisation domain), MADS-box domain profile.	3	0.00068306	3
Solyc08g080970.2	consensus disorder prediction	3	0.000682905	3
Solyc02g030383.1	NA	3	0.000682749	3
Solyc09g061390.1	MatK/TrnK amino terminal region	3	0.000682594	3
Solyc09g066220.1	consensus disorder prediction	3	0.000682594	3
Solyc11g042760.1	Pyridine nucleotide-disulphide oxidoreductase	3	0.000682594	3
Solyc07g054710.1	LysM, LysM domain	3	0.000682128	3
Solyc12g027490.1	NA	3	0.000682128	2
Solyc10g061870.1	EF-hand calcium-binding domain., EF-hand calcium-binding domain profile.	5	0.000681849	3
Solyc06g008470.2	NA	3	0.000681663	3
Solyc08g062070.1	SNF2 family N-terminal domain	3	0.000681663	3
Solyc09g011700.1	Ctr copper transporter family	3	0.000681663	3
Solyc10g076630.1	NA	3	0.000681199	3
Solyc05g056590.3	Regulator of chromosome condensation (RCC1) repeat profile., Chromosome condensation regulator RCC1 signature, Regulator of chromosome condensation (RCC1) repeat	5	0.000681106	3
Solyc10g024440.1	NA	3	0.000680735	3
Solyc11g050821.1	F-box domain profile.	4	0.000680504	3
Solyc12g076340.1	AAA, ATPase family associated with various cellular activities (AAA)	4	0.000680388	3
Solyc01g086800.3	Histone H3 signature 2., Histone H3 signature, Core histone H2A/H2B/H3/H4, Histone H3 signature 1., consensus disorder prediction	3	0.000680272	3
Solyc04g074580.1	Histone H3 signature 1., Histone H3 signature 2., Core histone H2A/H2B/H3/H4, Histone H3 signature, consensus disorder prediction	3	0.000680272	3
Solyc09g063120.1	consensus disorder prediction	3	0.000680272	3
Solyc07g049510.1	MATH/TRAF domain profile.	3	0.000680118	3
Solyc01g057370.2	Poly(ADP-ribose) polymerase catalytic domain, PARP catalytic domain profile.	4	0.000679925	2
Solyc09g058977.1	NA	3	0.00067981	2
Solyc11g068780.1	Transcriptional repressor, ovate, A_thal_3678: uncharacterized plant-specific domain TIGR01568, OVATE domain profile., Prokaryotic membrane lipoprotein lipid attachment site profile., consensus disorder prediction	3	0.00067981	2
Solyc01g013910.1	NA	4	0.000679579	2
Solyc01g086790.1	consensus disorder prediction	3	0.000679348	3
Solyc03g033440.1	consensus disorder prediction	3	0.000679348	3
Solyc07g007860.1	HPS_like, Hydrophobic seed protein	3	0.000679348	1
Solyc06g034231.1	NA	3	0.000679194	3
Solyc10g012137.1	hAT family C-terminal dimerisation region, consensus disorder prediction	5	0.000678887	3
Solyc06g075735.1	NA	3	0.000678733	3
Solyc08g078920.2	HPS_like, consensus disorder prediction, Hydrophobic seed protein	3	0.000678426	3
Solyc02g014410.1	NA	3	0.000678119	3
Solyc07g045140.3	NA	4	0.000678081	3
Solyc12g044560.1	NA	3	0.000677813	3
Solyc01g058660.1	NA	3	0.00067766	3
Solyc02g032990.1	NA	3	0.00067766	3
Solyc01g017480.1	Ycf1	3	0.000677507	3
Solyc03g058830.1	NA	3	0.000677507	2
Solyc05g017910.1	NA	3	0.000677507	3
Solyc05g018790.1	NA	3	0.000676743	3
Solyc01g065575.1	Ribosomal protein S12 signature	3	0.00067659	3
Solyc12g042710.1	consensus disorder prediction	3	0.00067659	2
Solyc08g028950.2	RNA polymerase Rpb1, domain 2, RNA polymerase Rpb1, domain 1, RNA polymerase Rpb1, domain 4, RNA polymerase Rpb1, domain 5	4	0.000676361	3
Solyc03g013500.1	Photosynthetic reaction centre protein	3	0.000676285	2
Solyc03g093040.3	HPS_like, Hydrophobic seed protein	3	0.000676285	3
Solyc04g051397.1	NA	4	0.000676133	3
Solyc09g061500.2	NA	3	0.000676133	2
Solyc09g064220.2	consensus disorder prediction	3	0.000676133	3
Solyc08g065625.1	Cytochrome b/b6/petB	3	0.00067598	3
Solyc10g051277.1	NA	5	0.00067595	3
Solyc06g033890.2	NA	3	0.000675219	2
Solyc10g048060.1	NA	3	0.000675219	3
Solyc11g019940.1	NA	3	0.000675219	3
Solyc12g017670.2	consensus disorder prediction	4	0.000674764	3
Solyc12g035740.1	Photosystem I psaA/psaB protein, Plant photosystem I psaA and psaB protein signature	3	0.000674764	3
Solyc03g013480.1	Plant protein of unknown function (DUF825)	3	0.000674309	3
Solyc10g047740.1	NA	3	0.000674309	3
Solyc06g009695.1	NA	3	0.000673552	2
Solyc07g052680.1	consensus disorder prediction	3	0.000673401	2
Solyc06g082640.3	STKc_GSK3, Protein kinase domain, Serine/Threonine protein kinases active-site signature., Protein kinase domain profile.	4	0.000673061	3
Solyc01g098060.1	MADS, MADS domain signature, MADS-box domain profile., SRF-type transcription factor (DNA-binding and dimerisation domain)	3	0.000672948	3
Solyc02g065430.1	Domain of unknown function (DUF4228)	3	0.000672948	3
Solyc09g058975.1	NA	3	0.000672948	2
Solyc10g050380.1	Helicase	3	0.000672948	3
Solyc05g043217.1	NA	6	0.000672721	3
Solyc08g045860.1	NA	3	0.000672495	3
Solyc11g013860.1	NA	3	0.000672495	3
Solyc02g062965.1	NA	3	0.000672344	3
Solyc01g015060.1	XS domain	3	0.000672194	3
Solyc06g076540.1	Heat shock hsp20 proteins family profile., Hsp20/alpha crystallin family, ACD_ScHsp26_like	3	0.000672043	3
Solyc08g029300.2	NA	3	0.000672043	3
Solyc08g036590.1	EF-hand calcium-binding domain profile., EF-hand domain pair, Recoverin family signature, EF-hand calcium-binding domain., EF hand, EFh	4	0.00067193	3
Solyc02g032410.3	consensus disorder prediction	3	0.000671892	3
Solyc11g066200.1	REC, Response regulatory domain profile., Response regulator receiver domain	4	0.000671817	3
Solyc01g017450.1	30S ribosomal protein S11 [rpsK]., Ribosomal protein S11	3	0.000671592	3
Solyc01g103300.2	consensus disorder prediction	5	0.000671592	3
Solyc12g038800.1	NA	3	0.000671592	3
Solyc10g026527.1	Cytochrome P450	3	0.000671291	2
Solyc10g055290.2	Leucine rich repeat N-terminal domain	3	0.000671291	2
Solyc08g067650.1	Reverse transcriptase-like	3	0.000671141	1
Solyc05g015475.1	NA	4	0.000670578	3
Solyc01g016620.1	consensus disorder prediction	3	0.000670541	2
Solyc11g042428.1	NA	3	0.000670541	2
Solyc10g045150.1	NA	3	0.000670391	3
Solyc08g062450.1	Hsp20/alpha crystallin family, Heat shock hsp20 proteins family profile.	3	0.000670241	3
Solyc12g021320.1	NA	3	0.000670241	3
Solyc09g007010.1	Cysteine-rich secretory protein family, SCP_PR-1_like, CRISP family signature 1., Allergen V5/Tpx-1 family signature, CRISP family signature 2.	3	0.000669792	3
Solyc12g033090.2	50S ribosomal protein L23 [rplW]., Ribosomal protein L23 signature., Ribosomal protein L23	3	0.000669792	2
Solyc03g078005.1	Photosystem I psaA/psaB protein	3	0.000669643	3
Solyc10g044690.2	Annexin, Annexins repeated domain signature., Annexin family signature	4	0.000669232	3
Solyc09g057820.1	NA	3	0.000669195	3
Solyc12g062470.2	NA	3	0.000669045	3
Solyc06g007630.1	NA	3	0.000668896	3
Solyc05g014420.2	WD domain, G-beta repeat, Trp-Asp (WD) repeats circular profile., Ig-like domain profile., Trp-Asp (WD) repeats signature., Trp-Asp (WD) repeats profile.	4	0.000668561	3
Solyc12g043165.1	Translation machinery associated TMA7, consensus disorder prediction	4	0.000668114	3
Solyc08g065620.1	OXIDOREDUCTASE SUBUNIT NADH DEHYDROGENASE CHAIN C NAD DEHYDROGENASE UBIQUINONE F420H2, Respiratory-chain NADH dehydrogenase, 30 Kd subunit, consensus disorder prediction	3	0.000668003	3
Solyc10g084460.1	consensus disorder prediction	4	0.000668003	3
Solyc09g090390.2	NA	4	0.000667668	3
Solyc08g080610.1	Thaumatin family profile., Thaumatin family signature., Pathogenesis-related protein signature, Thaumatin family	3	0.000667557	3
Solyc12g019225.1	Zinc finger BED-type profile., BED zinc finger, Domain of unknown function (DUF4413), hAT family C-terminal dimerisation region, consensus disorder prediction	4	0.000667557	3
Solyc10g028550.2	NA	3	0.00066726	2
Solyc05g018793.1	MITOCHONDRION OXIDOREDUCTASE ORF324 UBIQUINONE ORF179 METAL-BINDING AT2G07674 ATMG01010 ORF288 FABA	3	0.000666963	3
Solyc01g017420.1	OXIDOREDUCTASE SUBUNIT NADH DEHYDROGENASE CHAIN C NAD DEHYDROGENASE UBIQUINONE F420H2, Respiratory-chain NADH dehydrogenase, 30 Kd subunit, RNA polymerase Rpb1, domain 5	4	0.000666889	3
Solyc12g019751.1	Ubiquitin domain profile., Ubiquitin family	3	0.000666815	2
Solyc12g038840.2	NA	4	0.000666778	2
Solyc03g093730.1	consensus disorder prediction	3	0.000666667	3
Solyc11g020340.1	NA	3	0.000666667	3
Solyc11g044636.1	NADH-dehyrogenase subunit F, TMs, (complex I) C-terminus	3	0.000666519	3
Solyc09g055950.1	Photosynthetic reaction centre protein	3	0.000666371	3
Solyc10g018550.1	Reverse transcriptase-like, RNase_H_like	3	0.000665779	3
Solyc01g086780.1	consensus disorder prediction	3	0.000664894	3
Solyc04g049871.1	F-box domain	3	0.000664894	3
Solyc08g074850.2	NA	3	0.000664894	3
Solyc01g017470.2	RNA polymerase Rpb1, domain 2, RNA polymerase Rpb1, domain 3	3	0.000664746	3
Solyc07g054570.1	Kelch motif	4	0.000664562	2
Solyc12g015750.1	NA	3	0.000664158	3
Solyc04g050413.1	Ribosomal protein L11, RNA binding domain	3	0.000663864	2
Solyc10g054610.1	NA	3	0.000663717	3
Solyc06g007230.1	Ring finger domain, RING, Zinc finger RING-type profile.	3	0.00066357	2
Solyc11g042560.1	AP2/ERF domain profile., AP2 domain, AP2, Ethylene responsive element binding protein signature	3	0.00066357	2
Solyc11g044770.1	NA	3	0.000663423	3
Solyc06g008570.1	consensus disorder prediction	4	0.00066335	2
Solyc01g014690.2	Protein kinase domain, Protein kinase domain profile.	3	0.000662691	2
Solyc05g016007.1	NA	6	0.000662398	3
Solyc07g052810.2	Formin Homology 2 Domain	4	0.000662361	3
Solyc05g050290.2	GH3 auxin-responsive promoter	4	0.000661376	2
Solyc07g021300.1	NA	3	0.000661376	3
Solyc01g011300.1	Xylanase inhibitor N-terminal	3	0.000660939	2
Solyc08g077640.2	NA	3	0.000660939	3
Solyc12g033080.1	Proton-conducting membrane transporter	3	0.000660502	2
Solyc06g050340.3	consensus disorder prediction	5	0.00066024	3
Solyc03g036470.2	Aromatic amino acid lyase, PAL-HAL, phe_am_lyase: phenylalanine ammonia-lyase, Phenylalanine and histidine ammonia-lyases signature.	4	0.000660175	3
Solyc08g016120.1	Plant invertase/pectin methylesterase inhibitor, PME_inhib: pectinesterase inhibitor domain	3	0.000660066	2
Solyc02g070310.3	RIBOSOMAL L32 RIBONUCLEOPROTEIN 60S L32E 50S L32 STRAIN CHROMOSOME DIRECT, Ribosomal protein L32, Ribosomal protein L32e signature., Ribosomal_L32_L32e	4	0.000659957	2
Solyc03g095383.1	Ulp1 protease family, C-terminal catalytic domain	4	0.000659522	3
Solyc05g025540.1	NA	3	0.000659341	3
Solyc06g050370.1	NA	3	0.000658762	3
Solyc07g041170.2	NA	3	0.000658472	2
Solyc01g010210.1	NA	3	0.000658328	3
Solyc01g106180.2	consensus disorder prediction	3	0.000658328	3
Solyc05g024030.2	NA	3	0.000658328	3
Solyc08g016360.1	NA	3	0.000658328	3
Solyc06g034232.1	Reverse transcriptase (RNA-dependent DNA polymerase), Reverse transcriptase (RT) catalytic domain profile.	4	0.00065822	3
Solyc05g045920.1	Ribosomal protein L16p/L10e, Ribosomal_L16_L10e, Ribosomal protein L16 signature, Ribosomal protein S3, C-terminal domain	3	0.000658183	3
Solyc08g014090.1	NA	3	0.000657895	3
Solyc01g065590.1	NA	3	0.00065703	3
Solyc06g060190.3	E-class P450 group I signature, P450 superfamily signature, Cytochrome P450 cysteine heme-iron ligand signature., Cytochrome P450	4	0.00065703	3
Solyc11g017090.2	Plant mobile domain	6	0.000656814	3
Solyc03g061560.2	OXIDOREDUCTASE SUBUNIT NADH DEHYDROGENASE CHAIN C NAD DEHYDROGENASE UBIQUINONE F420H2, Respiratory-chain NADH dehydrogenase, 30 Kd subunit	3	0.000656743	3
Solyc12g062590.1	Photosystem I psaA/psaB protein	3	0.000656599	2
Solyc02g021362.1	Cytochrome oxidase subunit II copper A binding domain profile., Cytochrome C oxidase subunit II, periplasmic domain	4	0.000656491	3
Solyc09g011650.3	Main.3: Omega- and Tau-like, GST_N_Tau, Soluble glutathione S-transferase N-terminal domain profile., GST_C_Tau, HEAT repeat profile., Soluble glutathione S-transferase C-terminal domain profile., Glutathione S-transferase, N-terminal domain	4	0.000656491	3
Solyc04g050565.1	consensus disorder prediction	3	0.000656024	3
Solyc10g018980.2	Plant protein of unknown function (DUF825)	3	0.000655881	3
Solyc10g048065.1	Plant ATP synthase F0, Sec-independent protein translocase protein (TatC)	4	0.000655845	3
Solyc11g066203.1	Plant mobile domain	7	0.000655799	3
Solyc01g057773.1	RT_LTR, consensus disorder prediction	4	0.000655738	2
Solyc02g032040.1	Dirigent-like protein	3	0.000655738	3
Solyc08g016260.1	NA	3	0.000655738	2
Solyc08g074400.2	Protein of unknown function (DUF1218)	4	0.000655738	2
Solyc11g062180.1	NA	3	0.000655738	3
Solyc05g016070.2	NA	4	0.00065563	3
Solyc09g016957.1	NA	3	0.000655594	3
Solyc03g095430.2	NA	3	0.000654879	3
Solyc06g075680.1	consensus disorder prediction	3	0.000654879	3
Solyc01g065577.1	NA	3	0.000654736	3
Solyc02g062460.3	non-haem dioxygenase in morphine synthesis N-terminal	3	0.000654736	2
Solyc09g066330.2	NA	3	0.000654736	3
Solyc06g072210.1	Soybean trypsin inhibitor (Kunitz) protease inhibitors family signature., Soybean trypsin inhibitor (Kunitz-type) signature, Trypsin and protease inhibitor	3	0.00065445	1
Solyc09g061370.1	PHD - plant homeodomain finger protein	3	0.00065445	3
Solyc02g070140.1	NAC domain profile.	3	0.000654022	3
Solyc10g074470.2	Protein of unknown function (DUF632), Protein of unknown function (DUF630), consensus disorder prediction	6	0.000653808	3
Solyc04g026057.1	NA	3	0.000653737	3
Solyc11g028160.1	NA	3	0.000653595	2
Solyc05g014800.1	Histone H2A signature, H2A, C-terminus of histone H2A, Core histone H2A/H2B/H3/H4	3	0.000653452	3
Solyc11g013675.1	SANT, Myb-like DNA-binding domain, myb_SHAQKYF: myb-like DNA-binding domain, SHAQKYF class, Myb-type HTH DNA-binding domain profile.	4	0.000653275	2
Solyc01g080787.1	MADS-box domain profile., MADS domain signature, MADS_MEF2_like, SRF-type transcription factor (DNA-binding and dimerisation domain)	3	0.000653168	3
Solyc04g026055.1	Domain of unknown function (DUF4413), hAT family C-terminal dimerisation region, consensus disorder prediction	3	0.0006526	3
Solyc12g042140.2	NA	3	0.0006526	3
Solyc01g016630.1	consensus disorder prediction	3	0.000652316	3
Solyc11g044670.1	Ycf1	3	0.000652316	2
Solyc11g062160.1	consensus disorder prediction	3	0.00065189	3
Solyc11g032230.2	NADH:flavin oxidoreductase / NADH oxidase family	3	0.000651749	2
Solyc02g062850.2	Sugar (and other) transporter	3	0.000651607	2
Solyc01g020470.2	OXIDOREDUCTASE SUBUNIT NADH DEHYDROGENASE CHAIN C NAD DEHYDROGENASE UBIQUINONE F420H2, Respiratory chain NADH dehydrogenase 30 Kd subunit signature., Respiratory-chain NADH dehydrogenase, 30 Kd subunit	3	0.000651466	3
Solyc10g077134.1	Plant invertase/pectin methylesterase inhibitor, PME_inhib: pectinesterase inhibitor domain, PMEI_like	3	0.000651183	2
Solyc12g042620.1	NA	3	0.000651042	3
Solyc06g006070.1	Protein kinase domain, Serine/Threonine protein kinases active-site signature., Protein kinase domain profile.	3	0.0006509	2
Solyc08g062387.1	consensus disorder prediction	3	0.0006509	3
Solyc06g043354.1	Skp1 family, tetramerisation domain	3	0.000650477	2
Solyc08g078360.1	NA	3	0.000650195	2
Solyc10g046990.2	consensus disorder prediction	3	0.000650195	3
Solyc11g062420.2	NA	3	0.000650195	3
Solyc12g042160.1	NA	3	0.000650195	2
Solyc12g035920.1	NA	4	0.000650089	3
Solyc04g010200.1	ATP-binding cassette, ABC transporter-type domain profile., ABC transporters family signature., ABC transporter, ABC-2 type transporter, ABCG_EPDR	4	0.000649773	2
Solyc08g066060.2	consensus disorder prediction	3	0.000649773	3
Solyc10g045153.1	consensus disorder prediction	3	0.000649632	3
Solyc11g013560.1	Myb-like DNA-binding domain, Myb-type HTH DNA-binding domain profile., SANT, myb_SHAQKYF: myb-like DNA-binding domain, SHAQKYF class, consensus disorder prediction	3	0.000649351	2
Solyc11g028202.1	NA	3	0.00064907	3
Solyc12g014630.1	HPS_like, Hydrophobic seed protein, consensus disorder prediction	3	0.000648929	3
Solyc05g014170.2	NA	3	0.000648649	3
Solyc12g009920.1	UDP-glucoronosyl and UDP-glucosyl transferase	3	0.000648508	3
Solyc05g043210.2	KH domain, Type-1 KH domain profile., PCBP_like_KH	3	0.000648368	3
Solyc02g030600.1	consensus disorder prediction	3	0.000648088	3
Solyc03g046515.1	E-class P450 group I signature, Cytochrome P450 cysteine heme-iron ligand signature., Cytochrome P450	4	0.000648088	3
Solyc03g096145.1	NA	3	0.000648088	3
Solyc06g036250.1	consensus disorder prediction	3	0.000648088	3
Solyc10g074405.1	Helitron helicase-like domain at N-terminus	3	0.000648088	3
Solyc03g096210.2	consensus disorder prediction	8	0.000647773	3
Solyc03g044590.2	Protein of unknown function (DUF1279)	3	0.000647668	3
Solyc03g114270.1	NA	3	0.000647668	2
Solyc05g018395.1	Prokaryotic membrane lipoprotein lipid attachment site profile.	4	0.000647564	3
Solyc05g024150.1	PIF1-like helicase	3	0.000647389	3
Solyc03g095387.1	NA	5	0.000647165	3
Solyc10g012320.2	Ubiquitin-conjugating enzyme, UBCc, Ubiquitin-conjugating enzymes family profile.	3	0.00064697	3
Solyc10g047400.1	Respiratory-chain NADH dehydrogenase, 49 Kd subunit	3	0.00064697	2
Solyc09g056110.1	NA	3	0.000646831	3
Solyc03g061590.3	Anaphase-promoting complex, cyclosome, subunit 3	3	0.000646412	3
Solyc10g012190.2	ABC transporter, ATP-binding cassette, ABC transporter-type domain profile., consensus disorder prediction, ABCF_EF-3	4	0.000646308	3
Solyc02g091085.1	NA	3	0.000646273	3
Solyc07g040920.2	Myb-like DNA-binding domain, Myb-type HTH DNA-binding domain profile., linker histone H1 and H5 family, Linker histone H1/H5 globular (H15) domain profile., SANT_TRF, consensus disorder prediction	6	0.000646134	3
Solyc01g017827.1	Replication factor-A C terminal domain	5	0.000645911	3
Solyc05g016610.1	Domain of unknown function	3	0.000645578	3
Solyc07g021110.1	NA	3	0.000644884	3
Solyc07g039580.1	consensus disorder prediction	3	0.000644745	3
Solyc09g018803.1	RT_LTR, Reverse transcriptase (RNA-dependent DNA polymerase)	3	0.000644607	3
Solyc03g078020.3	PCRF domain	3	0.000644468	3
Solyc08g067670.3	consensus disorder prediction	3	0.000644468	1
Solyc10g074410.1	PIF1-like helicase	3	0.00064433	3
Solyc02g032310.1	EF-hand calcium-binding domain profile., EF-hand domain pair, EF-hand calcium-binding domain., EF hand, EFh	3	0.000643915	2
Solyc12g017300.1	MADS-box domain profile., consensus disorder prediction, SRF-type transcription factor (DNA-binding and dimerisation domain)	3	0.000643915	3
Solyc09g064580.2	PS_II_psbM: photosystem II reaction center protein PsbM, Photosystem II reaction centre M protein (PsbM), Photosystem II reaction center protein M [psbM].	3	0.000643639	3
Solyc12g038000.2	NA	3	0.000643363	3
Solyc06g052110.1	RNA recognition motif. (a.k.a. RRM, RBD, or RNP domain), RRM_RBPMS_like, Eukaryotic RNA Recognition Motif (RRM) profile.	4	0.00064319	3
Solyc03g098520.1	consensus disorder prediction	3	0.000642949	3
Solyc01g105480.3	NA	3	0.000642398	3
Solyc08g063123.1	Reverse transcriptase-like	3	0.000642261	3
Solyc07g032497.1	NA	3	0.000642123	3
Solyc07g041630.1	Proton-conducting membrane transporter	3	0.000642123	3
Solyc08g029010.1	NA	3	0.000642123	3
Solyc02g088040.1	NA	3	0.000641849	3
Solyc01g015000.3	Nitrogen regulatory protein P-II, P-II protein C-terminal region signature., P-II protein family profile., P-II protein signature, consensus disorder prediction	5	0.00064119	3
Solyc10g017900.1	Photosystem I psaA/psaB protein, Plant photosystem I psaA and psaB protein signature	3	0.000641163	3
Solyc08g080620.1	Thaumatin family signature., TLP-P, Thaumatin family profile., Pathogenesis-related protein signature, Thaumatin family	3	0.000641026	3
Solyc09g082480.2	Domain of unknown function(DUF1950)	3	0.000640752	2
Solyc11g032072.1	hAT family C-terminal dimerisation region	3	0.000640615	3
Solyc11g044634.1	NA	3	0.000640615	3
Solyc10g150000.2	RNase_HI_RT_Ty1	3	0.000640342	2
Solyc09g015890.3	NA	3	0.000639932	2
Solyc10g017910.2	Photosystem I psaA/psaB protein	3	0.000639932	3
Solyc02g061630.1	NA	4	0.000639898	2
Solyc04g025067.1	NA	3	0.000639659	3
Solyc09g005470.3	NA	3	0.000639522	1
Solyc10g055140.2	NB-ARC domain, Disease resistance protein signature	3	0.000639386	2
Solyc12g033070.1	Photosystem I psaA/psaB protein, Proton-conducting membrane transporter, NADH-dehyrogenase subunit F, TMs, (complex I) C-terminus, NADH-plastoquinone oxidoreductase chain 5 signature	3	0.000639114	1
Solyc09g010730.1	consensus disorder prediction	3	0.000638978	3
Solyc06g069805.1	Protein of unknown function (DUF674)	3	0.000638706	1
Solyc05g012860.1	NA	3	0.00063857	3
Solyc09g090890.2	NA	4	0.00063857	3
Solyc03g083810.3	Plant mobile domain	3	0.000638434	3
Solyc03g058935.1	consensus disorder prediction	4	0.000638162	3
Solyc01g059760.2	Domain of unknown function (DUF1985), Ulp1 protease family, C-terminal catalytic domain, consensus disorder prediction	6	0.000637755	3
Solyc07g009100.3	Gamma-thionins family signature.	3	0.000637349	3
Solyc07g053420.3	Ring finger domain, RING, Zinc finger RING-type profile.	3	0.000637349	2
Solyc01g058680.2	NA	3	0.000636943	2
Solyc02g014420.1	PIF1-like helicase	3	0.000636807	3
Solyc08g005320.3	F-box domain	5	0.000636213	3
Solyc01g016700.3	NA	3	0.000636132	3
Solyc12g009550.1	Leucine rich repeat, Leucine-rich repeat signature	3	0.000636132	3
Solyc11g061970.1	NA	3	0.000635863	3
Solyc12g035826.1	NA	3	0.000635863	3
Solyc11g043170.2	Dynamin signature, Dynamin-type guanine nucleotide-binding (G) domain signature., Dynamin family, Dynamin-type guanine nucleotide-binding (G) domain profile.	3	0.000635459	2
Solyc03g044670.1	D-isomer specific 2-hydroxyacid dehydrogenase, NAD binding domain, D-isomer specific 2-hydroxyacid dehydrogenase, catalytic domain	3	0.000635324	1
Solyc06g060470.1	VQ motif, consensus disorder prediction	3	0.000635324	2
Solyc05g050500.1	ATP synthase delta (OSCP) subunit, consensus disorder prediction	3	0.000634921	3
Solyc09g015457.1	NA	3	0.000634786	3
Solyc11g018760.1	NA	3	0.000634786	3
Solyc06g075860.2	Yippee zinc-binding/DNA-binding /Mis18, centromere assembly	4	0.000634618	3
Solyc01g022780.1	C-5 cytosine-specific DNA methylases active site.	3	0.000634384	3
Solyc07g061770.2	Domain of unknown function	4	0.000633814	3
Solyc09g018440.2	NA	3	0.00063358	2
Solyc09g056330.1	NA	3	0.000633179	3
Solyc11g019850.1	Isopentenyl transferase	3	0.000633179	2
Solyc09g064570.1	consensus disorder prediction, Proline rich extensin signature	3	0.000632911	3
Solyc10g038150.2	consensus disorder prediction	4	0.000632811	3
Solyc12g043160.2	NA	4	0.000632711	3
Solyc10g050710.1	GH3 auxin-responsive promoter	3	0.000632644	3
Solyc12g062790.1	Pyridoxal-dependent decarboxylase conserved domain, DDC / GAD / HDC / TyrDC pyridoxal-phosphate attachment site., consensus disorder prediction	3	0.000632644	3
Solyc03g071840.1	Transmembrane amino acid transporter protein	3	0.000632511	3
Solyc01g067150.1	NB-ARC domain, consensus disorder prediction	3	0.000632244	3
Solyc07g009020.2	Gamma-thionins family signature.	3	0.000632111	3
Solyc12g062585.1	Photosystem I psaA/psaB protein	3	0.000632111	2
Solyc01g034050.1	consensus disorder prediction	3	0.000631845	3
Solyc01g014393.1	RT_LTR, Reverse transcriptase (RNA-dependent DNA polymerase)	3	0.000631712	2
Solyc08g065830.3	consensus disorder prediction	4	0.000631612	3
Solyc03g051590.2	consensus disorder prediction	4	0.000631512	2
Solyc01g010170.2	NA	11	0.000631422	3
Solyc03g071870.1	Aromatic amino acid lyase	3	0.000631048	2
Solyc01g056940.3	Ubiquitin, Ubiquitin signature, Ubiquitin family, Ubiquitin domain profile., Ubiquitin domain signature., Ribosomal protein S27a	3	0.000630915	3
Solyc05g014155.1	NA	3	0.000630915	3
Solyc04g024560.2	RNA polymerase Rpb2, domain 3, Plant protein of unknown function (DUF825)	3	0.000630517	3
Solyc06g006060.1	Leucine Rich Repeat	3	0.000630517	3
Solyc01g010315.1	Plant mobile domain, consensus disorder prediction	4	0.000630418	3
Solyc04g028565.1	NA	3	0.00063012	3
Solyc01g055200.1	RNase_T2_euk, Ribonuclease T2 family, Ribonuclease T2 family histidine active site 1., Ribonuclease T2 family histidine active site 2.	3	0.000629987	2
Solyc02g062890.2	Sugar (and other) transporter, Sugar transport proteins signature 1., SP: MFS transporter, sugar porter (SP) family, MFS, Sugar transport proteins signature 2., Major facilitator superfamily (MFS) profile., Sugar transporter signature	4	0.000629723	3
Solyc01g100770.2	Protein of unknown function, DUF538	3	0.000629327	2
Solyc07g043340.1	consensus disorder prediction	3	0.000629327	3
Solyc07g041366.1	consensus disorder prediction	5	0.000629168	3
Solyc05g023700.1	consensus disorder prediction	3	0.000628931	3
Solyc02g084470.1	MULE transposase domain	3	0.000627878	3
Solyc12g062580.1	NA	3	0.000627746	2
Solyc12g055690.2	NA	3	0.000627484	3
Solyc12g009350.1	Protein tyrosine kinase, Serine/Threonine protein kinases active-site signature., Protein kinase domain profile.	3	0.000627353	3
Solyc03g093900.1	Reverse transcriptase-like, RNase H domain profile., RNase_H_like	3	0.00062709	2
Solyc02g080635.1	Photosystem II protein, consensus disorder prediction	3	0.000626697	3
Solyc10g045650.2	RNase_HI_RT_Ty1	4	0.000626665	3
Solyc09g009750.2	Serine proteases, subtilase family, serine active site., Peptidases_S8_3, Serine proteases, subtilase family, histidine active site., Subtilisin serine protease family (S8) signature, PA_subtilisin_like, Subtilase family	6	0.000626566	3
Solyc01g097080.1	NA	3	0.000626174	2
Solyc10g084300.1	DnaJ C terminal domain, DnaJ_C	3	0.000625782	3
Solyc04g017760.1	NA	3	0.000625652	3
Solyc04g025710.2	Dehydrogenase E1 component	3	0.000625652	2
Solyc01g044565.1	NA	5	0.000625626	2
Solyc02g005200.3	Protein of unknown function (DUF1092)	5	0.000625626	3
Solyc10g055425.1	consensus disorder prediction	5	0.000625391	3
Solyc05g009440.2	Heavy-metal-associated domain, Heavy-metal-associated domain profile., HMA	4	0.000624512	2
Solyc09g011937.1	Ubiquitin-like protease family profile., Domain of unknown function (DUF1985), Ulp1 protease family, C-terminal catalytic domain, consensus disorder prediction	5	0.000624454	3
Solyc12g035930.1	RNA polymerase Rpb2, domain 3	3	0.00062435	3
Solyc07g042970.3	Regulator of chromosome condensation (RCC1) repeat profile., Chromosome condensation regulator RCC1 signature, Regulator of chromosome condensation (RCC1) repeat	4	0.000624122	3
Solyc07g009280.3	NA	3	0.00062409	3
Solyc05g007330.2	Pyridoxal-dependent decarboxylase conserved domain	3	0.00062396	3
Solyc12g088613.1	WD domain, G-beta repeat, Trp-Asp (WD) repeats circular profile., Trp-Asp (WD) repeats signature., WD40, Trp-Asp (WD) repeats profile., G protein beta WD-40 repeat signature, consensus disorder prediction	4	0.000623928	3
Solyc01g010160.3	Glycosyl hydrolase family 1 signature, Glycosyl hydrolase family 1	3	0.000623701	3
Solyc10g018100.2	RRM_AtC3H46_like, Eukaryotic RNA Recognition Motif (RRM) profile., RNA recognition motif. (a.k.a. RRM, RBD, or RNP domain)	3	0.000623701	3
Solyc01g009960.3	Fatty acid desaturase, Acyl_ACP_Desat, Fatty acid desaturases family 2 signature.	4	0.00062315	3
Solyc10g017780.1	NA	4	0.00062315	3
Solyc09g015220.2	Protein kinases ATP-binding region signature., Protein kinase domain, Protein kinase domain profile.	3	0.000623053	3
Solyc01g073755.1	1,3-beta-glucan synthase component	4	0.000622568	2
Solyc04g051380.1	Zinc finger DHHC-type profile., DHHC palmitoyltransferase	4	0.000621794	3
Solyc01g111075.1	Gibberellin regulated protein	3	0.000621762	2
Solyc07g015990.1	Leucine rich repeat N-terminal domain, Leucine rich repeat, Leucine Rich Repeat	3	0.000621504	3
Solyc05g049910.2	NA	4	0.000621118	3
Solyc06g048390.2	consensus disorder prediction	3	0.000621118	2
Solyc03g082975.1	NA	5	0.000621041	3
Solyc10g047743.1	Legume lectin domain	3	0.000620732	3
Solyc03g042526.1	B3_DNA, B3 DNA binding domain, B3 DNA-binding domain profile.	4	0.00062054	2
Solyc12g095980.2	consensus disorder prediction	3	0.000619963	2
Solyc01g057720.1	Helitron helicase-like domain at N-terminus	4	0.000619867	3
Solyc10g049350.1	Domain of unknown function (DUF3444), consensus disorder prediction	3	0.000619707	2
Solyc04g016560.2	NA	4	0.000619675	2
Solyc09g010160.2	No apical meristem (NAM) protein, NAC domain profile.	3	0.000619579	3
Solyc12g035830.2	NA	3	0.000619579	3
Solyc09g042755.1	NA	3	0.000619451	3
Solyc04g051100.3	NA	3	0.00061894	3
Solyc05g045790.1	Cytochrome C oxidase subunit II, transmembrane domain, Cytochrome C oxidase subunit II, periplasmic domain	4	0.000618716	3
Solyc10g062020.1	Proton-conducting membrane transporter, NADH-Ubiquinone oxidoreductase (complex I), chain 5 N-terminus	4	0.000618525	3
Solyc02g032430.1	RING-like zinc finger, RING, Zinc finger RING-type profile.	3	0.000618047	2
Solyc06g008460.2	NA	3	0.00061792	3
Solyc03g078170.1	RNase_H_like	3	0.000617792	3
Solyc10g007158.1	consensus disorder prediction	3	0.000617792	2
Solyc11g068770.1	CAF1 family ribonuclease	3	0.000617665	1
Solyc09g005490.1	Natural resistance-associated macrophage protein	3	0.000617411	2
Solyc05g045910.1	NA	3	0.000617157	3
Solyc02g044040.2	NA	3	0.000616903	3
Solyc12g049600.2	Domain of unknown function (DUF1985)	3	0.000616903	3
Solyc07g062560.3	Pollen proteins Ole e I like	3	0.000616776	2
Solyc11g021040.2	NA	3	0.00061665	3
Solyc06g051665.1	DDE superfamily endonuclease	3	0.000616523	1
Solyc02g014240.2	NA	3	0.000616396	2
Solyc01g016900.1	Sec1 family	3	0.00061627	3
Solyc05g023600.2	NA	7	0.000616034	3
Solyc04g064460.2	NA	3	0.00061589	2
Solyc10g055580.2	Skp1 family, dimerisation domain, Skp1 family, tetramerisation domain	4	0.000615101	2
Solyc01g017440.1	RNA polymerase Rpb3/Rpb11 dimerisation domain	3	0.000614502	3
Solyc08g045870.2	NA	3	0.000614502	3
Solyc05g021550.2	NA	4	0.000614251	3
Solyc12g027510.1	PIF1-like helicase	3	0.000614251	3
Solyc05g054100.3	Integral membrane protein DUF106, consensus disorder prediction	5	0.000613798	3
Solyc10g018990.2	Plant protein of unknown function (DUF825)	3	0.000613622	3
Solyc07g016000.1	Leucine rich repeat	3	0.000613497	3
Solyc08g062383.1	non-haem dioxygenase in morphine synthesis N-terminal	3	0.000613497	3
Solyc04g050155.1	NA	3	0.000613371	3
Solyc05g051480.2	NA	3	0.000613246	3
Solyc11g020135.1	NA	3	0.000613246	2
Solyc07g062480.1	D-mannose binding lectin, Bulb-type lectin domain profile., B_lectin	3	0.000613121	3
Solyc08g061130.3	Basic-leucine zipper (bZIP) domain signature., Basic-leucine zipper (bZIP) domain profile., bZIP transcription factor, bZIP_HY5-like, consensus disorder prediction	5	0.000611995	3
Solyc05g021190.2	Photosynthetic reaction center proteins signature., Photosynthetic reaction centre protein	3	0.000611746	3
Solyc01g066917.1	Domain of unknown function (DUF1985), consensus disorder prediction	5	0.000611546	3
Solyc03g063493.1	consensus disorder prediction	3	0.000610749	3
Solyc09g055200.1	NA	3	0.000610749	3
Solyc12g033060.1	Photosystem I psaA and psaB proteins signature., Photosystem I psaA/psaB protein	3	0.000610376	1
Solyc09g009530.3	Alpha/beta hydrolase family	4	0.000610128	3
Solyc10g047180.1	NA	3	0.000610004	3
Solyc02g090265.1	NA	3	0.00060988	3
Solyc07g042600.2	MULE transposase domain	4	0.000609849	3
Solyc04g074545.1	NA	3	0.000609632	3
Solyc05g025940.2	Late blight resistance protein R1	3	0.000609385	3
Solyc08g062060.1	consensus disorder prediction	3	0.000609385	3
Solyc11g065560.1	Plant mobile domain, consensus disorder prediction	4	0.000609292	3
Solyc10g055005.1	NA	3	0.000609137	3
Solyc09g064277.1	consensus disorder prediction	4	0.000609106	3
Solyc11g019990.3	consensus disorder prediction	4	0.000609013	3
Solyc02g082320.1	NA	3	0.000608643	3
Solyc07g045150.3	NA	5	0.000608643	3
Solyc08g067490.1	Zinc finger CW-type profile., CW-type Zinc Finger, consensus disorder prediction	3	0.000608643	3
Solyc06g035680.2	Zinc-binding dehydrogenase, Alcohol dehydrogenase GroES-like domain, Zinc-containing alcohol dehydrogenases signature.	3	0.000608149	3
Solyc04g040030.2	Plant transposon protein	5	0.000608125	3
Solyc02g067130.1	Plant mobile domain, consensus disorder prediction	4	0.000607903	3
Solyc04g017800.1	Plant mobile domain	3	0.000607903	2
Solyc05g013320.1	Protein kinases ATP-binding region signature., STKc_IRAK, Protein kinase domain profile., Tyrosine kinase catalytic domain signature, Serine/Threonine protein kinases active-site signature., Protein tyrosine kinase	3	0.000607903	2
Solyc12g062737.1	Pyridoxal-dependent decarboxylase conserved domain	3	0.00060741	3
Solyc02g030605.1	TPL-binding domain in jasmonate signalling, consensus disorder prediction	3	0.000607287	2
Solyc05g053000.1	DUF296, Domain of unknown function (DUF296), PPC domain profile profile., consensus disorder prediction	3	0.000607165	2
Solyc06g050110.2	2OG-Fe(II) oxygenase superfamily, non-haem dioxygenase in morphine synthesis N-terminal, Fe(2+) 2-oxoglutarate dioxygenase domain profile., Isopenicillin N synthase signature	4	0.000606888	3
Solyc06g069110.3	AAI_LTSS, consensus disorder prediction, Probable lipid transfer	3	0.000606796	3
Solyc02g088423.1	NA	3	0.000606673	3
Solyc05g014163.1	NA	3	0.000606673	3
Solyc05g016073.1	Plant mobile domain	3	0.000606551	3
Solyc04g064763.1	Zinc finger C3H1-type profile., consensus disorder prediction	4	0.000606152	2
Solyc05g009517.1	Ribonuclease T2 family, Ribonuclease T2 family histidine active site 1.	3	0.000606061	2
Solyc06g082020.3	consensus disorder prediction	3	0.000606061	3
Solyc03g042524.1	B3_DNA	3	0.000605571	2
Solyc05g018800.1	MITOCHONDRION OXIDOREDUCTASE ORF324 UBIQUINONE ORF179 METAL-BINDING AT2G07674 ATMG01010 ORF288 FABA	3	0.000605205	3
Solyc10g044680.2	SANT, Myb-like DNA-binding domain, Myb-type HTH DNA-binding domain profile.	4	0.000605052	3
Solyc10g084470.1	NA	4	0.000605052	3
Solyc04g057885.1	NA	3	0.000604717	3
Solyc08g065500.2	PP2Cc, Protein phosphatase 2C, PPM-type phosphatase domain profile.	4	0.000604321	3
Solyc03g006700.3	Peroxidase, Peroxidases active site signature., Plant peroxidase signature, secretory_peroxidase, Plant heme peroxidase family profile., Peroxidases proximal heme-ligand signature., Haem peroxidase superfamily signature	4	0.000604047	3
Solyc10g084480.1	NA	4	0.000604047	3
Solyc03g111230.3	Ribosomal protein L22p/L17e, Ribosomal_L22, uL22_arch_euk: ribosomal protein uL22, Ribosomal protein L22 signature., consensus disorder prediction	4	0.000603956	3
Solyc08g066290.3	consensus disorder prediction	5	0.000603355	3
Solyc04g050000.2	SANT, Myb-like DNA-binding domain, Myb-type HTH DNA-binding domain profile., Myb-like domain profile.	3	0.000603258	3
Solyc07g043280.1	consensus disorder prediction	3	0.000603136	3
Solyc03g116230.3	Chitin-binding type-1 domain profile., CHITIN-BINDING CHITINASE PRECURSOR SIGNAL GLYCOSIDASE HYDROLASE LECTIN DEGRADATION DIRECT SEQUENCING, Chitin-binding domain signature, Chitin recognition or binding domain signature., ChtBD1, Chitin recognition protein	3	0.000602894	3
Solyc09g006010.2	CRISP family signature 2., Allergen V5/Tpx-1 family signature, Cysteine-rich secretory protein family	3	0.000602773	3
Solyc08g029280.1	Cytochrome oxidase subunit I profile., Cytochrome C and Quinol oxidase polypeptide I	3	0.00060241	3
Solyc11g028150.1	Mitovirus RNA-dependent RNA polymerase	3	0.000602289	2
Solyc10g038137.1	NA	3	0.000601926	1
Solyc09g075700.1	alpha/beta hydrolase fold	3	0.000601685	2
Solyc09g075690.1	alpha/beta hydrolase fold	3	0.000601323	2
Solyc12g062450.2	NA	3	0.000600721	3
Solyc09g055710.3	NA	3	0.00060048	3
Solyc12g021250.2	Microtubule-associated protein 70	3	0.00060024	2
Solyc06g050600.3	Kelch repeat signature, Kelch motif	4	0.00060015	3
Solyc05g041640.2	O-methyltransferase, SAM-dependent O-methyltransferase class I-type profile.	3	0.00060012	2
Solyc04g011960.2	RX-CC_like, NB-ARC domain, Disease resistance protein signature	4	0.00060006	3
Solyc04g056710.2	Phloem protein 2	3	0.00059988	3
Solyc10g052520.1	C2 domain profile., C2, C2 domain	3	0.00059976	3
Solyc12g042483.1	consensus disorder prediction	3	0.00059976	3
Solyc06g005640.2	NA	6	0.0005997	3
Solyc07g039280.1	consensus disorder prediction	3	0.00059952	3
Solyc02g050300.1	consensus disorder prediction	3	0.000598802	3
Solyc01g109010.3	NA	5	0.000598444	3
Solyc04g057900.1	consensus disorder prediction	3	0.000598325	3
Solyc03g115163.1	NA	6	0.000598205	3
Solyc09g056290.2	Mitovirus RNA-dependent RNA polymerase	3	0.000598205	3
Solyc06g009310.1	NA	4	0.000598176	3
Solyc11g044860.2	ENTH domain profile., ANTH_AP180_CALM, ANTH domain, consensus disorder prediction	4	0.000598176	3
Solyc05g050790.2	AP2/ERF domain profile., AP2 domain, AP2, Ethylene responsive element binding protein signature	3	0.000597848	2
Solyc10g054900.2	Pollen proteins Ole e I like	3	0.000597848	3
Solyc10g054105.1	Plant mobile domain	3	0.000597372	2
Solyc09g018720.3	NA	3	0.000597134	3
Solyc05g014430.1	NA	3	0.000597015	2
Solyc02g062210.2	No apical meristem (NAM) protein, NAC domain profile., consensus disorder prediction	3	0.000596896	3
Solyc01g017170.1	Proton-conducting membrane transporter	3	0.000596777	3
Solyc08g015675.1	NA	4	0.000596214	3
Solyc02g069620.3	RPI_A, Ribose 5-phosphate isomerase A (phosphoriboisomerase A)	4	0.000596125	3
Solyc05g024330.1	consensus disorder prediction	3	0.000596066	2
Solyc10g045520.2	Copine	3	0.000596066	3
Solyc07g065060.1	Membrane bound O-acyl transferase family	3	0.000595948	2
Solyc12g088550.1	LIS1 homology (LisH) motif profile.	3	0.000595711	2
Solyc10g038090.1	NA	3	0.000595593	3
Solyc04g050862.1	NA	3	0.000595474	3
Solyc02g066880.1	NA	3	0.00059512	2
Solyc11g044580.1	PIF1-like helicase, Helitron helicase-like domain at N-terminus	5	0.000595096	3
Solyc05g014280.3	ACD_sHsps-like, Heat shock hsp20 proteins family profile., Hsp20/alpha crystallin family, consensus disorder prediction	4	0.000594972	3
Solyc07g043030.2	NA	3	0.000594295	3
Solyc03g025340.1	C2 domain, C2 domain profile., C2_SRC2_like, consensus disorder prediction	3	0.000594177	3
Solyc12g010400.2	NA	3	0.000594059	2
Solyc03g083220.1	PIF1-like helicase	3	0.000593707	3
Solyc11g050880.2	Meiotic spindle formation protein mei-1 [mei-1]., ATPase family associated with various cellular activities (AAA), EF-hand calcium-binding domain profile., AAA, AAA-protein family signature., Vps4 C terminal oligomerisation domain	5	0.000593683	3
Solyc03g114880.2	COBRA-like protein, PHYTOCHELATIN GLYCOPROTEIN COBRA-LIKE PRECURSOR SIGNAL MEMBRANE GPI-ANCHOR LIPOPROTEIN SYNTHETASE SYNTHETASE-LIKE	3	0.000593589	2
Solyc05g050438.1	RRM_AtC3H46_like, RNA recognition motif. (a.k.a. RRM, RBD, or RNP domain), Eukaryotic RNA Recognition Motif (RRM) profile.	3	0.000593237	3
Solyc11g018555.1	Domain of unknown function (DUF1985)	3	0.000593237	3
Solyc02g063010.3	BES1/BZR1 plant transcription factor, N-terminal, consensus disorder prediction	4	0.000592154	2
Solyc06g048410.3	Manganese and iron superoxide dismutases signature., Manganese superoxide dismutase signature, Iron/manganese superoxide dismutases, alpha-hairpin domain, Iron/manganese superoxide dismutases, C-terminal domain	4	0.000592066	3
Solyc11g065557.1	Plant mobile domain, consensus disorder prediction	4	0.000592066	3
Solyc06g009693.1	NA	4	0.000591716	3
Solyc02g094750.1	consensus disorder prediction	3	0.000590667	3
Solyc09g005500.3	Pathogenesis-related protein Bet v I family, Bet_v1-like	3	0.000590551	3
Solyc01g073770.2	consensus disorder prediction	3	0.000590203	2
Solyc03g034395.1	NA	3	0.000590087	3
Solyc12g035225.1	Domain of unknown function (DUF4413), hAT family C-terminal dimerisation region	4	0.000589536	3
Solyc07g049520.2	MATH, MATH/TRAF domain profile.	3	0.000589391	3
Solyc10g044830.1	consensus disorder prediction	4	0.000589362	3
Solyc06g043140.3	Autophagy protein Apg5, consensus disorder prediction	3	0.000589275	3
Solyc05g045705.1	consensus disorder prediction	3	0.000588005	2
Solyc05g050690.2	NA	3	0.000587774	1
Solyc05g021210.1	NA	3	0.000587659	2
Solyc08g044350.2	NA	3	0.000587659	3
Solyc08g041664.1	Domain of unknown function (DUF4413)	3	0.000587429	3
Solyc05g010155.1	F_box_assoc_1: F-box protein interaction domain, F-box associated domain	3	0.000586854	3
Solyc03g115120.1	Nt-dnaJ domain signature., DnaJ domain, dnaJ domain profile., Zinc-finger double-stranded RNA-binding, DnaJ domain signature, Zinc finger C2H2 type domain signature., DnaJ, Zinc finger C2H2 type domain profile., consensus disorder prediction	3	0.000586166	3
Solyc05g045777.1	Cytochrome oxidase subunit II copper A binding domain profile., Cytochrome C oxidase subunit II, periplasmic domain, Cytochrome c oxidase subunit II signature	4	0.000585138	3
Solyc05g054000.3	NA	3	0.000585023	3
Solyc12g009280.2	Auxin responsive protein	4	0.000584624	1
Solyc02g032890.1	Plant mobile domain	3	0.000584567	3
Solyc02g072030.1	A_thal_3678: uncharacterized plant-specific domain TIGR01568, OVATE domain profile., Transcriptional repressor, ovate, consensus disorder prediction	3	0.000584454	3
Solyc09g092025.1	Ubiquitin-2 like Rad60 SUMO-like	3	0.00058434	2
Solyc10g075000.2	NA	3	0.00058434	3
Solyc09g005480.3	F-box domain profile., F_box_assoc_1: F-box protein interaction domain, F-box domain	4	0.000584112	2
Solyc11g050826.1	AAA-protein family signature., Vps4 C terminal oligomerisation domain, AAA, ATPase family associated with various cellular activities (AAA)	5	0.000583976	3
Solyc03g034201.1	consensus disorder prediction	3	0.000583885	3
Solyc07g039287.1	NA	3	0.000583771	3
Solyc12g019550.2	consensus disorder prediction	3	0.000583771	3
Solyc12g038890.1	NA	3	0.00058309	2
Solyc03g095520.1	NA	3	0.000582751	3
Solyc10g009620.2	GH3 auxin-responsive promoter	4	0.000582666	3
Solyc01g087770.3	PA_subtilisin_like, Subtilase family	3	0.000582637	3
Solyc01g108380.2	Potato inhibitor I family, INHIBITOR PROTEASE PROTEINASE SERINE I DIRECT SEQUENCING PRECURSOR SIGNAL MPI	3	0.000582637	1
Solyc02g080710.2	myb_SHAQKYF: myb-like DNA-binding domain, SHAQKYF class, Myb-type HTH DNA-binding domain profile.	4	0.000582242	2
Solyc01g107470.3	Complex 1 protein (LYR family)	3	0.000581734	3
Solyc12g062900.1	Elongation factor G C-terminus, Elongation factor Tu GTP binding domain, Elongation factor G, domain IV	3	0.000581621	3
Solyc12g041955.1	NA	4	0.000581311	3
Solyc12g042500.2	Gibberellin regulated protein, consensus disorder prediction	3	0.000581058	2
Solyc00g007020.1	Tetratricopeptide repeat protein 5 OB fold domain	3	0.000580945	3
Solyc11g044680.2	Ycf1, consensus disorder prediction	3	0.000580945	2
Solyc03g098300.1	Orn/DAP/Arg decarboxylases family 2 pyridoxal-P attachment site., Ornithine/diaminopimelate/arginine (ODA) decarboxylase family signature, PLPDE_III_ODC, Pyridoxal-dependent decarboxylase, C-terminal sheet domain, Ornithine decarboxylase signature, Pyridoxal-dependent decarboxylase, pyridoxal binding domain	3	0.00058072	1
Solyc06g068855.1	Development and cell death domain, DCD domain profile.	4	0.000580383	2
Solyc06g009840.3	Fumarase C C-terminus, consensus disorder prediction	4	0.000580215	3
Solyc03g051800.1	Serine/Threonine protein kinases active-site signature., Protein kinase domain, Protein kinase domain profile.	3	0.000579822	1
Solyc11g061870.2	Isopentenyl transferase	3	0.000579822	3
Solyc07g043207.1	DDC / GAD / HDC / TyrDC pyridoxal-phosphate attachment site., Pyridoxal-dependent decarboxylase conserved domain, consensus disorder prediction	3	0.00057971	3
Solyc06g011480.2	NA	4	0.000579626	3
Solyc04g011925.1	P450 superfamily signature, Cytochrome P450 cysteine heme-iron ligand signature., Cytochrome P450	3	0.000579598	3
Solyc07g054100.2	PPR repeat, Pentatricopeptide (PPR) repeat profile., PPR: pentatricopeptide repeat domain	3	0.000579486	3
Solyc08g065580.1	Hemoglobinase (C13) cysteine protease signature, Peptidase C13 family	3	0.000578927	2
Solyc07g066485.1	consensus disorder prediction	3	0.000578704	3
Solyc09g060180.2	Zinc finger C-x8-C-x5-C-x3-H type (and similar)	3	0.000577923	1
Solyc12g014490.2	Microtubule associated protein (MAP65/ASE1 family), consensus disorder prediction	5	0.000577768	3
Solyc01g008570.1	Serine/Threonine protein kinases active-site signature., Protein tyrosine kinase	3	0.000576923	2
Solyc06g053890.1	FAE1/Type III polyketide synthase-like protein	3	0.000576812	3
Solyc03g013090.1	NA	3	0.00057648	3
Solyc02g094753.1	Plant mobile domain, consensus disorder prediction	4	0.000576369	2
Solyc01g011370.1	NA	3	0.000576037	2
Solyc11g068920.1	U-box domain profile., U-box domain	3	0.000575374	2
Solyc03g051627.1	consensus disorder prediction	3	0.000575043	3
Solyc08g041925.1	E-class P450 group I signature, P450 superfamily signature, Cytochrome P450	3	0.000574493	3
Solyc07g039295.1	NA	4	0.000574465	3
Solyc11g012550.2	F-box domain profile., F_box_assoc_1: F-box protein interaction domain, F-box domain	4	0.0005743	3
Solyc05g041627.1	consensus disorder prediction	3	0.000574053	3
Solyc07g017575.1	NA	3	0.000573833	2
Solyc02g014405.1	NA	5	0.000573526	3
Solyc11g062195.1	NA	3	0.000573504	3
Solyc12g097000.2	TIR domain profile., TIR domain	3	0.000573504	2
Solyc04g025650.3	Aromatic-ring hydroxylase (flavoprotein monooxygenase) signature, FAD binding domain	5	0.00057346	3
Solyc10g076550.1	Protein kinases ATP-binding region signature., Wall-associated receptor kinase galacturonan-binding, Protein kinase domain profile., Serine/Threonine protein kinases active-site signature., Protein kinase domain	3	0.000573394	3
Solyc01g059967.1	Plant mobile domain	3	0.000573066	3
Solyc02g070680.3	consensus disorder prediction	5	0.000573	3
Solyc10g055020.2	TATA-binding related factor (TRF) of subunit 20 of Mediator complex	3	0.000572847	2
Solyc12g014450.2	Protein of unknown function (DUF3537)	5	0.000572803	3
Solyc09g020155.1	Ubiquitin-like protease family profile., Ulp1 protease family, C-terminal catalytic domain	3	0.000572628	2
Solyc10g044543.1	NA	3	0.000572519	3
Solyc01g011020.2	NA	5	0.000572017	3
Solyc03g063770.2	Ribosomal protein S3, C-terminal domain	3	0.000571755	3
Solyc06g007570.3	eS8: ribosomal protein eS8, Ribosomal protein S8e, Ribosomal_S8e_like, Ribosomal protein S8e signature., consensus disorder prediction	4	0.000571592	3
Solyc11g017220.1	SKIP/SNW domain, consensus disorder prediction	3	0.000570776	2
Solyc02g071410.3	2OG-Fe(II) oxygenase superfamily, non-haem dioxygenase in morphine synthesis N-terminal, Fe(2+) 2-oxoglutarate dioxygenase domain profile.	4	0.000570613	3
Solyc08g063093.1	Domain of unknown function (DUF1985), consensus disorder prediction	4	0.000570451	3
Solyc04g039910.2	NADH:flavin oxidoreductase / NADH oxidase family	3	0.000570342	3
Solyc12g038810.2	NA	4	0.000570288	3
Solyc04g017807.1	NA	5	0.000570255	3
Solyc04g047680.1	consensus disorder prediction	3	0.000569909	3
Solyc05g014080.2	ACT domain profile., ACT domain	3	0.000569801	2
Solyc04g039750.2	NA	3	0.000569044	3
Solyc07g041260.2	DDC / GAD / HDC / TyrDC pyridoxal-phosphate attachment site., Pyridoxal-dependent decarboxylase conserved domain, consensus disorder prediction	3	0.000569044	3
Solyc01g058363.1	NA	3	0.000568828	3
Solyc01g080910.2	NA	3	0.000568828	2
Solyc06g065080.1	consensus disorder prediction	3	0.000568182	3
Solyc08g079480.3	Protein of unknown function (DUF1442)	3	0.000568182	2
Solyc10g076640.1	F-box domain profile., F_box_assoc_1: F-box protein interaction domain, F-box-like	3	0.000567215	2
Solyc08g065635.1	Ferrochelatase	3	0.000567108	3
Solyc02g011877.1	Ribosomal protein S7p/S5e, Ribosomal protein S12/S23, Ribosomal protein S12 signature.	3	0.000566251	3
Solyc06g048710.2	GH3 auxin-responsive promoter	4	0.000565851	3
Solyc10g050087.1	NA	3	0.000565611	3
Solyc02g083250.3	SEC14, Divergent CRAL/TRIO domain	3	0.000565504	3
Solyc02g021630.1	NA	3	0.000565398	3
Solyc02g070700.2	WRC domain profile., WRC, consensus disorder prediction	3	0.000565291	3
Solyc01g014560.3	Bulb-type lectin domain profile., D-mannose binding lectin	3	0.000565185	2
Solyc12g010080.1	BTB/POZ domain, BTB domain profile.	3	0.000565185	2
Solyc09g061795.1	E-class P450 group I signature, Cytochrome P450	3	0.000565078	3
Solyc10g055320.1	consensus disorder prediction	3	0.000565078	3
Solyc01g017460.2	RNA polymerase Rpb1, domain 1, OXIDOREDUCTASE SUBUNIT NADH DEHYDROGENASE CHAIN C NAD DEHYDROGENASE UBIQUINONE F420H2, Respiratory-chain NADH dehydrogenase, 30 Kd subunit	5	0.000564844	3
Solyc01g020180.1	NA	3	0.000564759	3
Solyc10g044435.1	Domain of unknown function (DUF4283)	4	0.000564732	3
Solyc05g045750.2	consensus disorder prediction	5	0.000564589	3
Solyc06g009440.2	PPR repeat, Pentatricopeptide (PPR) repeat profile., PPR: pentatricopeptide repeat domain	3	0.000564546	2
Solyc05g016370.2	NA	4	0.000564493	3
Solyc03g078830.1	Plant protein of unknown function	3	0.000564016	3
Solyc12g088580.1	LIS1 homology (LisH) motif profile.	3	0.000563804	2
Solyc12g056710.2	Glucose/ribitol dehydrogenase family signature, Enoyl-(Acyl carrier protein) reductase, Short-chain dehydrogenase/reductase (SDR) superfamily signature	3	0.000563698	2
Solyc12g035822.1	Ribosomal protein L16p/L10e	5	0.000563253	3
Solyc01g015210.1	B3 DNA binding domain, B3_DNA, B3 DNA-binding domain profile.	3	0.000563169	2
Solyc01g087010.3	Carbohydrate esterase, sialic acid-specific acetylesterase	3	0.000563169	3
Solyc12g062700.1	NA	3	0.000562746	2
Solyc04g055260.3	SAM dependent carboxyl methyltransferase	4	0.000562588	3
Solyc01g010670.2	NA	3	0.000562324	3
Solyc03g045127.1	NA	3	0.000562219	3
Solyc11g016975.1	NA	4	0.000561325	2
Solyc11g032090.2	NA	5	0.000560852	3
Solyc06g075770.1	consensus disorder prediction	3	0.000560748	2
Solyc03g119370.2	SANT, Myb-like DNA-binding domain, Myb-type HTH DNA-binding domain profile., consensus disorder prediction	3	0.000560643	3
Solyc06g053600.3	Aldo/keto reductase family	3	0.000560643	2
Solyc09g014970.3	Alpha/beta hydrolase family	3	0.000560643	3
Solyc09g059340.2	NA	4	0.000560617	2
Solyc03g083800.1	Plant mobile domain, consensus disorder prediction	3	0.000560538	3
Solyc01g105550.1	Transferase family	3	0.00055991	3
Solyc10g055100.1	TATA-binding related factor (TRF) of subunit 20 of Mediator complex	3	0.000559701	2
Solyc10g049423.1	hAT family C-terminal dimerisation region	3	0.000559388	3
Solyc12g010755.1	TRANSCRIPTION DNA-BINDING REGULATION NUCLEAR DEVELOPMENTAL B1100D10.3-1 ULTRAPETALA1 P0010B10.33- ULTRAPETALA2	3	0.00055918	3
Solyc01g020371.1	GRF zinc finger	4	0.000558114	3
Solyc08g007890.3	NA	4	0.000558114	1
Solyc07g018435.1	HELICc, Helicase conserved C-terminal domain	6	0.000558088	3
Solyc02g088140.2	PPR repeat, PPR repeat family, Pentatricopeptide (PPR) repeat profile., PPR: pentatricopeptide repeat domain	3	0.000557828	2
Solyc07g032317.1	RT_LTR, Reverse transcriptase (RNA-dependent DNA polymerase), consensus disorder prediction	3	0.000557621	2
Solyc07g062903.1	consensus disorder prediction	3	0.000557207	2
Solyc02g032240.1	NB-ARC domain, Disease resistance protein signature	3	0.000557103	3
Solyc05g052670.1	Transferase family	3	0.000557103	3
Solyc06g059720.3	Fatty acid desaturase, Acyl_ACP_Desat	3	0.000556586	3
Solyc09g008080.3	Ubiquitin domain profile., UBQ	4	0.000556328	3
Solyc07g032370.1	NA	3	0.000556174	2
Solyc11g066680.1	UDP-glycosyltransferases signature., UDP-glucoronosyl and UDP-glucosyl transferase	3	0.000556174	3
Solyc10g054600.1	NB-ARC domain	3	0.000555967	3
Solyc08g066240.3	DDC / GAD / HDC / TyrDC pyridoxal-phosphate attachment site., Pyridoxal-dependent decarboxylase conserved domain	4	0.000555942	3
Solyc10g055300.1	Leucine rich repeat N-terminal domain	3	0.000555864	3
Solyc08g065510.1	Peptidase C13 family	3	0.000555453	3
Solyc06g062290.1	UDP-glycosyltransferases signature., UDP-glucoronosyl and UDP-glucosyl transferase	3	0.000555247	3
Solyc03g083847.1	Ulp1 protease family, C-terminal catalytic domain	4	0.00055517	2
Solyc07g043100.1	UDP-glycosyltransferases signature., UDP-glucoronosyl and UDP-glucosyl transferase	3	0.000554939	3
Solyc10g044490.2	consensus disorder prediction	3	0.000554939	3
Solyc04g024570.1	Proton-conducting membrane transporter, NADH-ubiquinone oxidoreductase chain 5 signature, Ribosomal protein S12/S23, NADH-plastoquinone oxidoreductase chain 5 signature, NADH-Ubiquinone oxidoreductase (complex I), chain 5 N-terminus	3	0.000554836	3
Solyc08g016055.1	consensus disorder prediction	3	0.000554529	3
Solyc01g034080.1	Amino acid permease	3	0.000554324	2
Solyc05g018200.1	NA	3	0.000554119	3
Solyc02g030380.2	D-mannose binding lectin, Bulb-type lectin domain profile., B_lectin	3	0.000554017	3
Solyc12g017480.2	Leucine rich repeat, Leucine-rich repeat profile.	3	0.000553301	3
Solyc08g078155.1	NA	3	0.000553199	3
Solyc03g043970.2	consensus disorder prediction	4	0.000553021	3
Solyc03g078330.1	CHS_like, FAE1/Type III polyketide synthase-like protein, 3-Oxoacyl-[acyl-carrier-protein (ACP)] synthase III C terminal	3	0.000552792	2
Solyc02g071380.2	2OG-Fe(II) oxygenase superfamily, non-haem dioxygenase in morphine synthesis N-terminal, Fe(2+) 2-oxoglutarate dioxygenase domain profile.	5	0.000552486	3
Solyc11g017100.1	GRAS domain family, GRAS family profile.	3	0.000552486	2
Solyc12g042820.1	Plant mobile domain, consensus disorder prediction	3	0.000552181	3
Solyc03g078405.1	NA	5	0.000551572	3
Solyc07g043110.1	UDP-glycosyltransferases signature., UDP-glucoronosyl and UDP-glucosyl transferase	3	0.000551572	3
Solyc10g084037.1	Auxin responsive protein	3	0.000551369	2
Solyc02g065115.1	Plant mobile domain	4	0.000550964	3
Solyc08g077080.1	UDP-glycosyltransferases signature., UDP-glucoronosyl and UDP-glucosyl transferase, GT1_Gtf_like	3	0.000550964	3
Solyc02g070080.3	2OG-Fe(II) oxygenase superfamily, non-haem dioxygenase in morphine synthesis N-terminal, Fe(2+) 2-oxoglutarate dioxygenase domain profile.	5	0.0005506	3
Solyc07g038137.1	hAT family C-terminal dimerisation region	3	0.000550459	1
Solyc08g016240.2	NA	3	0.000550156	2
Solyc08g077670.2	Superfamilies 1 and 2 helicase ATP-binding type-1 domain profile., SNF2 family N-terminal domain	3	0.000549853	3
Solyc11g042830.1	Plant mobile domain	3	0.000549753	3
Solyc09g064260.1	NA	3	0.000548948	3
Solyc12g009530.1	Leucine-rich repeat signature, consensus disorder prediction, Leucine rich repeat, Leucine Rich repeats (2 copies)	3	0.000548847	3
Solyc09g066270.3	LOB domain profile., Protein of unknown function DUF260	3	0.000548346	2
Solyc11g018853.1	IPP transferase	5	0.000548065	2
Solyc01g058595.1	hAT family C-terminal dimerisation region	3	0.000547745	2
Solyc05g014150.3	Glucose/ribitol dehydrogenase family signature, 17beta-HSD1_like_SDR_c, Short-chain dehydrogenase/reductase (SDR) superfamily signature, short chain dehydrogenase	3	0.000547545	3
Solyc12g070113.1	NA	3	0.000547345	3
Solyc05g009230.2	SANT, Myb-like DNA-binding domain, Myb-type HTH DNA-binding domain profile.	3	0.000547146	2
Solyc10g026525.1	consensus disorder prediction	4	0.000547046	3
Solyc11g068835.1	Plant mobile domain	3	0.000546946	3
Solyc12g011240.1	myb_SHAQKYF: myb-like DNA-binding domain, SHAQKYF class	3	0.000546946	3
Solyc09g014820.3	LURP-one-related	5	0.000546329	3
Solyc06g076550.3	UDP-glucoronosyl and UDP-glucosyl transferase	3	0.000546249	3
Solyc04g051785.1	consensus disorder prediction	5	0.000546209	3
Solyc06g069800.2	Protein of unknown function (DUF674)	3	0.00054615	1
Solyc12g021200.2	consensus disorder prediction	3	0.00054615	3
Solyc09g074800.2	K+ potassium transporter, kup: potassium uptake protein	5	0.000545673	3
Solyc03g007200.2	Zinc-binding dehydrogenase, N-terminal domain of oxidoreductase, double_bond_reductase_like	4	0.000545479	2
Solyc01g011337.1	consensus disorder prediction	3	0.000545455	3
Solyc07g017370.2	consensus disorder prediction	3	0.000545455	1
Solyc06g019190.1	Plant mobile domain, consensus disorder prediction	3	0.000545455	3
Solyc12g035890.2	RNA POLYMERASE ALPHA DNA-DIRECTED SUBUNIT CHAIN NUCLEOTIDYLTRANSFERASE TRANSFERASE TRANSCRIPTION TRANSCRIPTASE, Bacterial RNA polymerase, alpha chain C terminal domain, RNA polymerase Rpb3/Rpb11 dimerisation domain	3	0.000545455	2
Solyc10g024340.2	Ankyrin repeat profile., Ankyrin repeat region circular profile., ANK, Ankyrin repeats (many copies)	3	0.000545355	2
Solyc09g008550.3	SLC-NCS1sbd_YbbW-like, Permease for cytosine/purines, uracil, thiamine, allantoin, consensus disorder prediction	3	0.000544959	2
Solyc11g065480.2	Protein of unknown function, DUF604	4	0.000544588	3
Solyc06g064960.3	GDSL-like Lipase/Acylhydrolase, SGNH_plant_lipase_like	3	0.000544563	2
Solyc05g045955.1	Domain of unknown function (DUF4413), hAT family C-terminal dimerisation region	3	0.000544465	3
Solyc10g050370.2	RPA1_DBD_A_like, Domain of unknown function DUF223	3	0.00054407	3
Solyc03g078403.1	consensus disorder prediction	3	0.000543872	3
Solyc05g025520.2	consensus disorder prediction	3	0.000543872	3
Solyc01g010690.1	NA	3	0.000543774	3
Solyc07g056470.3	Main.3: Omega- and Tau-like, GST_N_Tau, Soluble glutathione S-transferase N-terminal domain profile., GST_C_Tau, Glutathione S-transferase, C-terminal domain, Soluble glutathione S-transferase C-terminal domain profile., Glutathione S-transferase, N-terminal domain	3	0.000543675	2
Solyc11g044360.2	mTERF	3	0.000543183	3
Solyc08g068620.2	Pyridoxal-dependent decarboxylase conserved domain, DDC / GAD / HDC / TyrDC pyridoxal-phosphate attachment site.	3	0.000542888	3
Solyc09g061450.1	Ribosomal protein S7p/S5e	3	0.00054279	3
Solyc02g021670.2	Serine/Threonine protein kinases active-site signature., Protein kinase domain, Protein kinase domain profile.	3	0.000542594	3
Solyc12g088510.1	P450 superfamily signature, Cytochrome P450 cysteine heme-iron ligand signature., E-class P450 group I signature, Cytochrome P450	3	0.000542594	3
Solyc01g014495.1	Histidine kinase-, DNA gyrase B-, and HSP90-like ATPase, HATPase_c, consensus disorder prediction	4	0.000542446	3
Solyc04g051730.1	E-class P450 group I signature, P450 superfamily signature, Cytochrome P450 cysteine heme-iron ligand signature., Cytochrome P450	3	0.000542299	3
Solyc02g094580.3	Protein kinases ATP-binding region signature., Protein kinase domain profile.	3	0.000542201	3
Solyc08g066365.1	Plant mobile domain	3	0.000542103	3
Solyc05g042150.2	Weak chloroplast movement under blue light	3	0.000541908	2
Solyc06g053150.1	AAA, ATPase family associated with various cellular activities (AAA), Domain associated at C-terminal with AAA	3	0.000541712	3
Solyc09g057840.1	MITOCHONDRION OXIDOREDUCTASE ORF324 UBIQUINONE ORF179 METAL-BINDING AT2G07674 ATMG01010 ORF288 FABA	4	0.000541712	3
Solyc08g077630.3	Protein kinase domain profile., Protein kinase domain, Serine/Threonine protein kinases active-site signature., consensus disorder prediction	4	0.000541638	3
Solyc04g014640.1	Plant mobile domain	3	0.000541516	2
Solyc06g008260.3	Ribosomal protein L14, KOW_RPL14	4	0.000541345	3
Solyc03g045123.1	G-patch domain, G-patch domain profile.	3	0.000540833	3
Solyc04g063245.1	P450 superfamily signature, Cytochrome P450 cysteine heme-iron ligand signature., Cytochrome P450, E-class P450 group I signature	3	0.000540833	2
Solyc08g041800.3	NA	3	0.000540249	3
Solyc01g073970.3	Histone H3 signature 1., Histone H3 signature 2., Core histone H2A/H2B/H3/H4, Histone H3 signature, consensus disorder prediction	4	0.00054003	3
Solyc03g036460.2	Seven in absentia protein family, Zinc finger RING-type profile., Zinc finger SIAH-type profile.	26	0.000539576	3
Solyc11g044632.1	Ycf1	3	0.000539568	3
Solyc11g044597.1	Helitron helicase-like domain at N-terminus	3	0.000539374	3
Solyc01g056390.1	NA	3	0.00053889	2
Solyc03g094000.3	consensus disorder prediction	3	0.0005386	3
Solyc06g011375.1	NA	5	0.000538503	3
Solyc06g062390.3	HAD superfamily, subfamily IIIB (Acid phosphatase), plant-AP: plant acid phosphatase	3	0.000538117	1
Solyc10g018380.2	Tryptophan synthase beta chain pyridoxal-phosphate attachment site., Pyridoxal-phosphate dependent enzyme	3	0.000538117	3
Solyc07g052800.2	Disease resistance protein signature, NB-ARC domain, TIR domain profile., TIR domain	3	0.00053802	3
Solyc05g054070.3	Ribosomal protein L6e, KOW_RPL6, Ribosomal protein L6, N-terminal domain	3	0.000537924	1
Solyc10g047510.1	OPT oligopeptide transporter protein	3	0.000537924	2
Solyc01g007270.1	NA	3	0.000537827	2
Solyc03g070410.2	N2,N2-dimethylguanosine tRNA methyltransferase	3	0.000537827	3
Solyc01g073680.3	AAI_LTSS, Probable lipid transfer	3	0.000537731	3
Solyc12g016155.1	consensus disorder prediction	4	0.000536985	3
Solyc02g071400.3	2OG-Fe(II) oxygenase superfamily, non-haem dioxygenase in morphine synthesis N-terminal, Fe(2+) 2-oxoglutarate dioxygenase domain profile.	3	0.000536673	1
Solyc01g060310.2	MADS-box domain profile., MADS domain signature, MADS_MEF2_like, SRF-type transcription factor (DNA-binding and dimerisation domain)	3	0.000536577	3
Solyc04g050860.2	Myo-inositol-1-phosphate synthase	4	0.000536337	3
Solyc08g059800.3	Targeting protein for Xklp2 (TPX2), consensus disorder prediction	8	0.000536193	3
Solyc03g115167.1	Reticulon	4	0.000535977	3
Solyc03g046260.2	NA	4	0.000535404	3
Solyc08g065197.1	consensus disorder prediction	4	0.000535404	3
Solyc08g082500.2	GDSL-like Lipase/Acylhydrolase	4	0.00053526	2
Solyc01g012700.3	Aldehyde dehydrogenase family	5	0.000535045	3
Solyc02g062220.2	Myb/SANT-like DNA-binding domain, consensus disorder prediction	3	0.000534855	3
Solyc06g065070.1	Berberine and berberine like, PCMH-type FAD-binding domain profile., FAD binding domain	3	0.000534759	1
Solyc12g011260.2	myb_SHAQKYF: myb-like DNA-binding domain, SHAQKYF class	3	0.000534569	3
Solyc05g020043.1	Plant ATP synthase F0	3	0.000534378	3
Solyc10g054820.2	Major intrinsic protein, Major intrinsic protein family signature, consensus disorder prediction	3	0.000534283	3
Solyc06g068520.3	consensus disorder prediction	3	0.000534093	3
Solyc11g020600.1	Reverse transcriptase-like	3	0.000533903	3
Solyc10g044495.1	NA	3	0.000533713	3
Solyc05g025655.1	NA	3	0.000533428	3
Solyc06g075667.1	consensus disorder prediction	3	0.000533239	3
Solyc02g062875.1	NA	3	0.000533144	3
Solyc11g039890.2	Nuclear pore complex scaffold, nucleoporins 186/192/205	3	0.000532954	3
Solyc11g013210.2	consensus disorder prediction	3	0.00053286	3
Solyc12g062295.1	G-patch domain, consensus disorder prediction	7	0.000532846	3
Solyc10g017940.1	Photosystem II protein	3	0.000532765	3
Solyc01g103510.3	Ribosomal protein L3, Ribosomal protein L3 signature., consensus disorder prediction	4	0.000532623	3
Solyc07g017687.1	NA	3	0.000532009	3
Solyc01g099190.3	PLAT/LH2 domain, Lipoxygenases iron-binding region signature 1., Lipoxygenase iron-binding catalytic domain profile., Plant lipoxygenase signature, Lipoxygenases iron-binding region signature 2., Lipoxygenase signature, PLAT domain profile., PLAT_LH2, Lipoxygenase, consensus disorder prediction	4	0.000531915	3
Solyc04g017830.2	NA	4	0.000531915	3
Solyc04g050245.1	NA	3	0.000531726	3
Solyc05g053170.3	CHS_like, Chalcone and stilbene synthases, C-terminal domain, Chalcone and stilbene synthases, N-terminal domain, Chalcone and stilbene synthases active site.	4	0.000531703	3
Solyc08g016190.3	NA	9	0.000531287	3
Solyc01g112330.1	NA	3	0.000531256	2
Solyc03g096220.3	NA	3	0.000530879	2
Solyc05g026090.1	Plant mobile domain	3	0.000530879	3
Solyc10g085460.2	NB-ARC domain, Disease resistance protein signature, AAA	5	0.000530729	2
Solyc09g015230.1	Calcium-binding EGF-like domain signature., Aspartic acid and asparagine hydroxylation site., EGF-like domain profile., Protein kinase domain profile., Calcium-binding EGF domain, EGF_CA, Protein tyrosine kinase	3	0.000530035	3
Solyc03g116260.3	2OG-Fe(II) oxygenase superfamily, non-haem dioxygenase in morphine synthesis N-terminal, Fe(2+) 2-oxoglutarate dioxygenase domain profile.	3	0.000529755	2
Solyc01g056310.3	Multicopper oxidase, CuRO_1_AAO_like_1, CuRO_2_AAO_like_1	3	0.000529661	3
Solyc03g025925.1	NA	4	0.000529241	3
Solyc02g064910.2	Cyclins signature., Cyclin, N-terminal domain, Cyclin, C-terminal domain, CYCLIN	3	0.000528821	3
Solyc03g083843.1	Domain of unknown function (DUF1985), consensus disorder prediction	3	0.000528728	2
Solyc09g064960.1	Leucine rich repeat N-terminal domain, Leucine rich repeat	3	0.000528355	3
Solyc04g045290.1	Trp-Asp (WD) repeats circular profile.	3	0.000528169	3
Solyc10g005240.3	SANT, Myb-like DNA-binding domain, Myb-type HTH DNA-binding domain profile.	3	0.000528169	3
Solyc08g061907.1	consensus disorder prediction	3	0.000528076	3
Solyc10g008520.3	GH3 auxin-responsive promoter	5	0.000528039	3
Solyc05g053020.3	Thaumatin family signature., TLP-PA, Thaumatin family profile., Pathogenesis-related protein signature, Thaumatin family	3	0.000527983	3
Solyc08g065340.2	consensus disorder prediction	4	0.000527913	3
Solyc05g026490.3	Phosphoglucomutase/phosphomannomutase, alpha/beta/alpha domain III, Phosphoglucomutase/phosphomannomutase family signature, PMM_PGM, Phosphoglucomutase/phosphomannomutase, alpha/beta/alpha domain II, Phosphoglucomutase/phosphomannomutase, alpha/beta/alpha domain I	7	0.000527506	3
Solyc12g043150.2	Regulator of Vps4 activity in the MVB pathway, consensus disorder prediction	10	0.000527482	3
Solyc01g091670.3	5beta-POR_like_SDR_a	3	0.000527241	3
Solyc02g067150.3	consensus disorder prediction	3	0.000526778	2
Solyc11g006020.2	Cyanobacterial and plant NDH-1 subunit O, consensus disorder prediction	3	0.000526778	3
Solyc04g055060.2	consensus disorder prediction	5	0.000526427	3
Solyc05g018720.1	NA	3	0.000526223	2
Solyc01g087350.3	NA	3	0.00052567	2
Solyc10g083950.1	Nodulin-like, MFS, Major Facilitator Superfamily	3	0.000525486	3
Solyc09g018930.1	consensus disorder prediction	3	0.000525118	3
Solyc06g009960.2	Elongation factor Tu GTP binding domain, GTP-binding elongation factor signature, Translational (tr)-type guanine nucleotide-binding (G) domain profile.	3	0.000524751	3
Solyc04g011920.2	P450 superfamily signature, Cytochrome P450 cysteine heme-iron ligand signature., E-class P450 group I signature, Cytochrome P450	3	0.000524017	2
Solyc10g045760.2	Proton-conducting membrane transporter	4	0.000523834	3
Solyc08g028853.1	consensus disorder prediction	3	0.000523286	3
Solyc02g062410.2	CS domain profile., consensus disorder prediction, p23_NUDC_like, CS domain	3	0.000523195	1
Solyc11g044638.1	Proton-conducting membrane transporter, NADH-ubiquinone oxidoreductase chain 5 signature	3	0.000522921	3
Solyc12g040740.2	Leucine rich repeat N-terminal domain, Leucine Rich Repeat	3	0.000522466	3
Solyc10g019130.2	Exocyst complex component Sec10	3	0.000522102	3
Solyc09g008960.2	FCP1 homology domain profile., NLI interacting factor-like phosphatase	3	0.000521558	3
Solyc03g083217.1	NA	3	0.000521195	3
Solyc10g006180.3	NA	3	0.000521105	3
Solyc10g047910.1	NA	4	0.000521037	3
Solyc12g077463.1	NA	3	0.000520562	2
Solyc09g075600.2	consensus disorder prediction	6	0.000520156	3
Solyc09g009300.3	G10 protein signature 2., G10 protein signature 1., G10 protein signature, G10 protein	4	0.000519143	1
Solyc09g056455.1	Domain of unknown function (DUF1985)	3	0.000519121	3
Solyc04g051374.1	consensus disorder prediction, DHHC palmitoyltransferase	3	0.000518672	2
Solyc01g006760.3	NA	3	0.000518135	2
Solyc02g079010.3	Domain of unknown function (DUF4408), Cotton fibre expressed protein	3	0.000517956	1
Solyc02g072050.1	NA	3	0.000517688	3
Solyc06g065000.2	RX-CC_like, NB-ARC domain	3	0.000517598	3
Solyc10g062030.1	NA	4	0.000517598	3
Solyc10g037930.1	NA	3	0.000517241	3
Solyc02g005185.1	NA	5	0.000517063	2
Solyc08g082490.2	GDSL-like Lipase/Acylhydrolase	3	0.000516796	2
Solyc07g064860.2	consensus disorder prediction	3	0.000516173	2
Solyc08g077370.3	Purine nucleobase transmembrane transport	3	0.000515996	3
Solyc11g062400.2	Protein kinases ATP-binding region signature., STKc_IRAK, Protein kinase domain profile., Serine/Threonine protein kinases active-site signature., Protein kinase domain, consensus disorder prediction	4	0.000515663	3
Solyc03g044747.1	NA	3	0.000515464	3
Solyc06g011378.1	hAT family C-terminal dimerisation region	3	0.000515464	3
Solyc04g081710.2	NA	4	0.000514867	3
Solyc05g015000.1	F-box domain profile., F-box domain	3	0.000514668	3
Solyc10g019030.1	NA	3	0.000513875	3
Solyc04g071260.3	Actin signature, Actins and actin-related proteins signature., NBD_sugar-kinase_HSP70_actin, Actins signature 1., Actin, Actins signature 2.	4	0.000513809	3
Solyc11g065780.2	NB-ARC domain	3	0.000513611	2
Solyc12g017250.2	Photosystem II 10 kDa polypeptide PsbR	4	0.000513611	3
Solyc07g045270.2	NA	3	0.000513435	2
Solyc03g058917.1	consensus disorder prediction	3	0.000513347	3
Solyc02g063120.1	NA	3	0.000513084	3
Solyc12g016203.1	NA	3	0.000513084	2
Solyc06g030645.1	MADS-box domain profile.	3	0.000512733	2
Solyc09g015035.1	NA	4	0.000512689	2
Solyc08g022180.1	Cytochrome C assembly protein	3	0.000512645	2
Solyc09g089690.3	2OG-Fe(II) oxygenase superfamily, non-haem dioxygenase in morphine synthesis N-terminal, Fe(2+) 2-oxoglutarate dioxygenase domain profile.	3	0.000512033	2
Solyc04g050855.1	SWIM zinc finger	3	0.000511945	2
Solyc12g017970.1	consensus disorder prediction	3	0.000511509	2
Solyc10g080393.1	2OG-Fe(II) oxygenase superfamily	3	0.000511335	3
Solyc01g079830.3	consensus disorder prediction	3	0.000510986	2
Solyc08g036440.2	Transferase family	3	0.000510899	2
Solyc05g016090.1	Plant mobile domain, consensus disorder prediction	3	0.000510638	3
Solyc12g038750.1	consensus disorder prediction	3	0.000510291	2
Solyc04g049540.3	NA	3	0.000510031	3
Solyc01g017500.2	NA	3	0.000509944	3
Solyc05g042077.1	hAT family C-terminal dimerisation region, consensus disorder prediction	4	0.000509944	3
Solyc10g019140.1	Exocyst complex component Sec10	7	0.000509944	3
Solyc11g039953.1	RNA recognition motif. (a.k.a. RRM, RBD, or RNP domain), Eukaryotic RNA Recognition Motif (RRM) profile.	4	0.000509359	2
Solyc07g017930.1	NA	3	0.000509338	3
Solyc12g035750.1	NADH ubiquinone oxidoreductase, 20 Kd subunit, Respiratory-chain NADH dehydrogenase 20 Kd subunit signature., Sec-independent protein translocase protein (TatC)	3	0.000509251	3
Solyc08g066070.1	Exo70 exocyst complex subunit, consensus disorder prediction	3	0.000508906	2
Solyc04g026023.1	NA	3	0.00050882	3
Solyc01g106257.1	B3 DNA binding domain, B3_DNA, B3 DNA-binding domain profile.	3	0.000508733	3
Solyc02g030185.1	hAT family C-terminal dimerisation region	8	0.000508712	3
Solyc05g012240.2	RNA recognition motif. (a.k.a. RRM, RBD, or RNP domain), NTF2, RRM_SF, Nuclear transport factor 2 domain profile., Nuclear transport factor 2 (NTF2) domain, Eukaryotic RNA Recognition Motif (RRM) profile., consensus disorder prediction	4	0.000508647	3
Solyc03g095808.1	NA	3	0.000508475	3
Solyc08g021790.1	NA	3	0.000508475	3
Solyc11g040040.2	NPH3 family, BTB domain profile., NPH3 domain profile.	4	0.000508259	3
Solyc01g081177.1	NA	4	0.00050813	3
Solyc11g040221.1	NA	4	0.000508066	3
Solyc03g083785.1	Plant mobile domain	4	0.00050755	3
Solyc06g006010.2	Protein kinases ATP-binding region signature., Protein kinase domain profile., Serine/Threonine protein kinases active-site signature., Protein kinase domain, Leucine rich repeat, Leucine Rich Repeat	5	0.000507202	3
Solyc02g068600.3	Domain of unknown function, ANK	3	0.000507014	3
Solyc11g028167.1	NA	5	0.000506997	3
Solyc09g014800.2	LURP-one-related	3	0.000506757	2
Solyc04g049224.1	Pentacotripeptide-repeat region of PROPR	3	0.000506158	3
Solyc11g010590.2	Protein tyrosine phosphatase-like protein, PTPLA	4	0.000506009	3
Solyc01g087336.1	NA	3	0.000505988	2
Solyc11g032235.1	NADH:flavin oxidoreductase / NADH oxidase family	3	0.000505646	2
Solyc04g026274.1	consensus disorder prediction	4	0.00050537	3
Solyc12g035824.1	Cytochrome oxidase subunit II transmembrane region profile., Cytochrome C oxidase subunit II, periplasmic domain, Cytochrome C oxidase subunit II, transmembrane domain, Cytochrome oxidase subunit II copper A binding domain profile., Cytochrome c oxidase subunit II signature	3	0.000505306	3
Solyc07g017737.1	PAS repeat profile., PAS, consensus disorder prediction	3	0.000505051	3
Solyc09g092590.2	P450 superfamily signature, Cytochrome P450 cysteine heme-iron ligand signature., E-class P450 group I signature, Cytochrome P450	3	0.000505051	3
Solyc03g080180.3	O-methyltransferase, Dimerisation domain, AdoMet_MTases, SAM-dependent O-methyltransferase class II-type profile.	4	0.000504923	3
Solyc07g021405.1	Domain of unknown function (DUF4413)	3	0.000504796	2
Solyc04g039650.3	N-terminal domain of ribose phosphate pyrophosphokinase	3	0.000503525	3
Solyc07g042297.1	Coiled-coil region of Oberon	3	0.000503525	3
Solyc07g042850.2	NA	3	0.00050344	1
Solyc02g061665.1	NA	4	0.000503335	3
Solyc11g065320.2	RNA recognition motif. (a.k.a. RRM, RBD, or RNP domain), RRM_AtC3H46_like, Zinc finger C-x8-C-x5-C-x3-H type (and similar), Zinc finger C3H1-type profile., Eukaryotic RNA Recognition Motif (RRM) profile., consensus disorder prediction	4	0.000503018	3
Solyc10g024330.2	Ankyrin repeat region circular profile., ANK, consensus disorder prediction	4	0.000502892	2
Solyc08g067760.3	Mlo family, consensus disorder prediction	5	0.000502614	3
Solyc02g021525.1	consensus disorder prediction	3	0.000502428	3
Solyc09g059400.3	NA	3	0.000502428	2
Solyc11g071995.1	AAA, Disease resistance protein signature, NB-ARC domain	4	0.000502197	1
Solyc07g049765.1	NA	5	0.000502058	3
Solyc06g036020.1	consensus disorder prediction	3	0.000501337	3
Solyc09g008090.3	NA	3	0.000501086	3
Solyc03g053025.1	Reverse transcriptase (RNA-dependent DNA polymerase)	3	0.000501002	2
Solyc04g081640.2	Hsp90 protein	3	0.000501002	2
Solyc06g051835.1	hAT family C-terminal dimerisation region, consensus disorder prediction	3	0.000500584	3
Solyc02g071390.1	2OG-Fe(II) oxygenase superfamily	3	0.000500417	3
Solyc02g038650.1	Tetratricopeptide repeat protein 5 OB fold domain, TPR repeat profile., TPR repeat region circular profile., consensus disorder prediction	5	0.0005002	3
Solyc07g065610.1	Protein kinases ATP-binding region signature., Legume lectins beta-chain signature., Protein kinase domain profile., STKc_IRAK, Serine/Threonine protein kinases active-site signature., lectin_legume_LecRK_Arcelin_ConA, Protein kinase domain, Legume lectin domain	3	0.0005	2
Solyc03g044277.1	Ring finger domain, RING, Zinc finger RING-type profile., consensus disorder prediction	4	0.000499688	3
Solyc12g021195.1	NA	3	0.000499584	2
Solyc09g011990.1	Protein kinases ATP-binding region signature., Legume lectins beta-chain signature., STKc_IRAK, Protein kinase domain profile., Serine/Threonine protein kinases active-site signature., lectin_legume_LecRK_Arcelin_ConA, Protein kinase domain, Legume lectin domain	3	0.0004995	3
Solyc08g014190.3	E-class P450 group I signature, P450 superfamily signature, Cytochrome P450 cysteine heme-iron ligand signature., Cytochrome P450	5	0.000498753	3
Solyc03g044040.1	NA	4	0.000498567	3
Solyc12g039120.2	Ribosomal protein S19e signature., Ribosomal protein S19e, RIBOSOMAL 40S RIBONUCLEOPROTEIN S19 S19E 30S MULTIGENE FAMILY S19 SSU	3	0.000498256	3
Solyc09g074765.1	Dehydrins signature 2., Dehydrin, consensus disorder prediction	3	0.000498173	3
Solyc04g079660.2	P450 superfamily signature, Cytochrome P450 cysteine heme-iron ligand signature., Cytochrome P450, E-class P450 group I signature	3	0.000498091	3
Solyc03g078175.1	Reverse transcriptase (RNA-dependent DNA polymerase), RT_nLTR_like	4	0.000497574	3
Solyc04g071790.2	P450 superfamily signature, Cytochrome P450 cysteine heme-iron ligand signature., E-class P450 group I signature, Cytochrome P450	3	0.000497265	2
Solyc05g007300.3	TB2/DP1, HVA22 family	3	0.000497265	3
Solyc12g014620.2	HPS_like, consensus disorder prediction, Hydrophobic seed protein	4	0.000497203	3
Solyc07g039530.1	NA	4	0.00049708	3
Solyc11g073180.2	Protein of unknown function (DUF1635)	3	0.000496524	2
Solyc09g011070.1	Protein kinases ATP-binding region signature., Legume lectins beta-chain signature., Protein kinase domain profile., STKc_IRAK, Serine/Threonine protein kinases active-site signature., lectin_legume_LecRK_Arcelin_ConA, Protein kinase domain, Legume lectin domain	3	0.000496278	3
Solyc09g018905.1	consensus disorder prediction	3	0.000495786	3
Solyc11g065400.2	Protein of unknown function, DUF604	3	0.000495622	3
Solyc08g006605.1	Dynamin signature, DLP_1, Dynamin family, Dynamin-type guanine nucleotide-binding (G) domain profile., Dynamin central region	5	0.000495589	3
Solyc02g072040.3	NA	3	0.000495131	3
Solyc03g083147.1	NA	3	0.000494723	3
Solyc12g088280.2	Serine carboxypeptidase	5	0.00049456	3
Solyc12g035720.1	NA	3	0.000494478	3
Solyc06g069545.1	NA	3	0.000494315	2
Solyc06g054360.1	Methyltransferase domain, AdoMet_MTases	3	0.000494234	3
Solyc11g062250.1	PPR repeat, PPR repeat family, Pentatricopeptide (PPR) repeat profile., PPR: pentatricopeptide repeat domain	3	0.000493827	3
Solyc12g077350.1	NA	3	0.000493421	3
Solyc04g040010.3	NA	3	0.000493259	3
Solyc05g020047.1	consensus disorder prediction	3	0.000493178	3
Solyc08g029000.3	PLAT/LH2 domain, Lipoxygenases iron-binding region signature 1., Lipoxygenase iron-binding catalytic domain profile., Plant lipoxygenase signature, Lipoxygenases iron-binding region signature 2., Lipoxygenase signature, PLAT domain profile., PLAT_LH2, Lipoxygenase	4	0.00049255	2
Solyc10g045105.1	NA	3	0.00049253	2
Solyc01g044374.1	NA	2	0.000492368	2
Solyc03g077890.1	NA	3	0.000492207	2
Solyc05g045923.1	Cytochrome oxidase subunit II copper A binding domain profile., Cytochrome C oxidase subunit II, periplasmic domain, Cytochrome c oxidase subunit II signature	3	0.0004914	3
Solyc06g007450.2	NA	2	0.00049128	3
Solyc09g055450.2	NA	2	0.00049128	2
Solyc12g006670.2	Sel1 repeat	5	0.000491207	3
Solyc07g021450.2	PPR repeat, DYW family of nucleic acid deaminases, Pentatricopeptide (PPR) repeat profile., PPR: pentatricopeptide repeat domain	3	0.000491079	3
Solyc01g017140.1	ATPase family associated with various cellular activities (AAA)	3	0.000490918	3
Solyc11g007330.2	Transcriptional activator, consensus disorder prediction	3	0.000490677	1
Solyc07g032313.1	RT_LTR, Reverse transcriptase (RNA-dependent DNA polymerase), consensus disorder prediction	5	0.000490629	3
Solyc03g058960.1	Histidine acid phosphatases phosphohistidine signature., Histidine phosphatase superfamily (branch 2)	5	0.000490533	3
Solyc01g057120.2	NA	2	0.000490196	3
Solyc09g015870.3	Cytochrome C oxidase subunit II, transmembrane domain, Cytochrome oxidase subunit II transmembrane region profile., Cytochrome oxidase subunit II copper A binding domain profile., Cytochrome c oxidase subunit II signature	3	0.000489956	3
Solyc11g013420.2	NA	2	0.000489836	2
Solyc03g123810.1	consensus disorder prediction	3	0.000489556	3
Solyc04g054750.2	NA	2	0.000489476	3
Solyc06g016790.2	consensus disorder prediction	3	0.000489476	3
Solyc07g041840.2	NA	2	0.000489476	3
Solyc11g020740.2	NA	2	0.000489117	2
Solyc10g075067.1	Ubiquitin-conjugating enzymes active site., Ubiquitin-conjugating enzyme, Ubiquitin-conjugating enzymes family profile.	4	0.000488998	2
Solyc08g045880.1	NA	3	0.00048844	3
Solyc09g037120.1	NA	3	0.00048844	3
Solyc06g035450.3	Superfamilies 1 and 2 helicase ATP-binding type-1 domain profile., DEAD-box RNA helicase Q motif profile., DEAD/DEAH box helicase, consensus disorder prediction	5	0.000488424	3
Solyc07g045280.2	NA	2	0.0004884	2
Solyc04g077485.1	NA	3	0.000488281	3
Solyc08g074883.1	consensus disorder prediction	3	0.000488202	3
Solyc02g044000.2	Domain of unknown function DUF223, Purine nucleobase transmembrane transport, RPA1_DBD_B_like, RPA1_DBD_A_like	5	0.000488186	3
Solyc02g020950.2	NA	2	0.000488043	2
Solyc03g058940.3	SPFH domain / Band 7 family	3	0.000487884	3
Solyc11g042523.1	NA	4	0.000487745	3
Solyc02g061640.2	Ubiquitin domain profile., Ubiquitin family	3	0.000487567	2
Solyc07g048070.3	Cyt_b561_FRRS1_like, Eukaryotic cytochrome b561, Protein of unknown function (DUF568), Cytochrome b561 domain profile., consensus disorder prediction	3	0.000487567	3
Solyc03g115970.2	consensus disorder prediction	3	0.00048725	2
Solyc10g051090.2	Plant mobile domain	3	0.000487013	3
Solyc02g061720.2	Ubiquitin domain profile., Ubiquitin family	3	0.000486855	3
Solyc01g103295.1	consensus disorder prediction	5	0.000486808	3
Solyc03g044110.2	B3 DNA binding domain, B3_DNA, B3 DNA-binding domain profile.	4	0.000486559	3
Solyc06g008400.2	RX-CC_like, NB-ARC domain, Disease resistance protein signature	5	0.000486145	3
Solyc05g017900.3	EamA-like transporter family	7	0.00048601	3
Solyc06g065010.3	GDSL-like Lipase/Acylhydrolase, SGNH_plant_lipase_like	3	0.000485594	3
Solyc03g026220.3	Ubiquitin family, Ubiquitin domain profile., BAG domain profile., BAG1_N, BAG domain, consensus disorder prediction	3	0.000485515	2
Solyc04g076925.1	3'-5' exonuclease	3	0.000485358	3
Solyc10g050997.1	NA	4	0.00048526	3
Solyc12g042807.1	Plant mobile domain	3	0.000485123	3
Solyc12g088515.1	consensus disorder prediction	3	0.000485123	3
Solyc10g009055.1	hAT family C-terminal dimerisation region, Domain of unknown function (DUF4413), Zinc finger BED-type profile., BED zinc finger	5	0.000484966	3
Solyc05g021540.2	NA	3	0.000484731	3
Solyc04g024580.1	NA	3	0.000484653	3
Solyc10g080990.2	EamA-like transporter family	3	0.000484653	2
Solyc04g058010.3	NA	2	0.000484614	3
Solyc09g063153.1	hAT family C-terminal dimerisation region	3	0.000484574	2
Solyc09g011270.3	C1 domain, Zinc finger PHD-type signature.	3	0.000484496	3
Solyc10g009610.2	GH3 auxin-responsive promoter	4	0.000484496	3
Solyc02g082315.1	F-box domain	6	0.000484457	3
Solyc01g107961.1	ACT_UUR-ACR-like	3	0.000484183	2
Solyc09g064400.2	Photosystem I reaction center subunit IX [psaJ]., Photosystem I reaction centre subunit IX / PsaJ, PHOTOSYSTEM I SUBUNIT IX REACTION CENTER CHLOROPLAST MEMBRANE TRANSMEMBRANE PHOTOSYNTHESIS	2	0.000484144	2
Solyc04g016310.2	Prokaryotic membrane lipoprotein lipid attachment site profile.	2	0.000484144	2
Solyc03g078770.3	UDP-glycosyltransferases signature., UDP-glucoronosyl and UDP-glucosyl transferase	3	0.000484105	3
Solyc09g014340.2	Domain of unknown function (DUF1985), consensus disorder prediction	4	0.00048391	3
Solyc04g049375.1	NA	5	0.000483419	3
Solyc01g066360.3	PMEI-like_3, Pectinesterase, Pectinesterase signature 2., Prokaryotic membrane lipoprotein lipid attachment site profile., Plant invertase/pectin methylesterase inhibitor, PME_inhib: pectinesterase inhibitor domain	3	0.000483403	3
Solyc02g080160.3	Glycosyl hydrolases family 16 (GH16) domain profile., Glycosyl hydrolases family 16, GH16_XET, Xyloglucan endo-transglycosylase (XET) C-terminus, Glycosyl hydrolase family 16 signature, Glycosyl hydrolases family 16 active sites.	3	0.000483403	2
Solyc01g108990.3	consensus disorder prediction	3	0.000483325	3
Solyc04g081700.3	NA	4	0.000483209	3
Solyc09g061793.1	P450 superfamily signature, Cytochrome P450 cysteine heme-iron ligand signature., E-class P450 group I signature, Cytochrome P450	3	0.00048317	2
Solyc09g074667.1	zinc-binding in reverse transcriptase	3	0.000483014	3
Solyc08g014500.2	NA	2	0.000482859	2
Solyc05g050820.3	DnaJ C terminal domain, DnaJ_C	3	0.000482625	2
Solyc02g065270.1	NA	2	0.000482044	3
Solyc03g063070.1	consensus disorder prediction	2	0.000482044	2
Solyc04g051760.1	NA	2	0.000482044	3
Solyc05g016670.1	NA	2	0.000482044	1
Solyc03g082800.2	NA	2	0.000482044	3
Solyc06g009580.1	NA	2	0.000482044	3
Solyc07g032570.1	NA	2	0.000482044	2
Solyc07g042200.1	NA	2	0.000482044	2
Solyc08g061180.1	NA	2	0.000482044	2
Solyc09g082850.1	NA	2	0.000482044	1
Solyc10g036710.2	NA	2	0.000482044	1
Solyc10g080850.1	NA	2	0.000482044	3
Solyc11g045440.1	NA	4	0.000482044	3
Solyc10g050778.1	Ubiquitin-like protease family profile., Domain of unknown function (DUF1985), Ulp1 protease family, C-terminal catalytic domain	4	0.000481928	3
Solyc11g013130.2	consensus disorder prediction	3	0.000481928	3
Solyc11g072000.2	NA	4	0.00048187	1
Solyc02g030560.1	NA	2	0.000481696	2
Solyc03g095880.1	NA	2	0.000481696	3
Solyc05g018400.1	consensus disorder prediction	2	0.000481696	2
Solyc05g025800.1	NA	2	0.000481696	3
Solyc07g019490.1	consensus disorder prediction	2	0.000481696	3
Solyc07g054970.1	NA	2	0.000481696	3
Solyc11g065200.1	NA	2	0.000481696	2
Solyc07g017347.1	consensus disorder prediction	3	0.000481541	3
Solyc02g021290.1	NA	2	0.000481348	2
Solyc02g076630.1	NA	2	0.000481348	1
Solyc03g058150.1	NA	2	0.000481348	2
Solyc04g025550.1	NA	2	0.000481348	3
Solyc06g050890.1	NA	2	0.000481348	2
Solyc09g015680.1	NA	2	0.000481348	2
Solyc10g024380.1	NA	2	0.000481348	1
Solyc10g045530.1	NA	2	0.000481348	1
Solyc10g050590.1	NA	2	0.000481348	2
Solyc11g042750.1	NA	2	0.000481348	2
Solyc04g014510.3	Glutamine synthetase signature 1., Glutamine synthetase putative ATP-binding region signature., Glutamine synthetase, beta-Grasp domain, Glutamine synthetase, catalytic domain	4	0.00048129	3
Solyc04g056505.1	NA	6	0.000481232	3
Solyc11g062320.2	Proteasome stabiliser	4	0.000481232	3
Solyc11g013397.1	Zinc finger BED-type profile., BED zinc finger, Domain of unknown function (DUF4413), hAT family C-terminal dimerisation region, consensus disorder prediction	3	0.000481155	3
Solyc02g081110.1	Protein kinase domain, Protein kinase domain profile.	2	0.000481	3
Solyc03g071540.1	NA	2	0.000481	2
Solyc12g039190.2	NA	2	0.000481	3
Solyc06g009030.1	NA	2	0.000481	3
Solyc06g030630.1	NA	2	0.000481	2
Solyc08g079930.2	Peptidase inhibitor I9, Peptidases_S8_3, Subtilisin serine protease family (S8) signature, PA_subtilisin_like, PA domain, Subtilase family, Serine proteases, subtilase family, aspartic acid active site.	3	0.000481	2
Solyc12g038910.1	NA	2	0.000481	2
Solyc06g033800.1	RNA recognition motif. (a.k.a. RRM, RBD, or RNP domain), Eukaryotic RNA Recognition Motif (RRM) profile.	3	0.000480846	2
Solyc09g018920.2	Plant mobile domain	3	0.000480692	3
Solyc01g049750.1	NA	2	0.000480654	3
Solyc03g078320.1	NA	2	0.000480654	3
Solyc04g045420.1	NA	2	0.000480654	2
Solyc05g006270.2	NA	2	0.000480654	2
Solyc08g041930.1	NA	2	0.000480654	3
Solyc10g047450.1	NA	2	0.000480654	2
Solyc11g040080.1	NA	2	0.000480654	3
Solyc12g062810.1	NA	2	0.000480654	2
Solyc12g035220.1	NA	2	0.000480654	3
Solyc03g063190.3	NA	3	0.000480615	3
Solyc12g035870.2	RNA polymerase Rpb2, domain 7, RNA polymerase Rpb2, domain 6	3	0.000480615	3
Solyc01g067630.3	NA	4	0.000480596	3
Solyc07g040785.1	BTB/POZ domain	3	0.000480538	3
Solyc06g011330.2	Glutamine synthetase, catalytic domain	4	0.000480365	2
Solyc01g067270.3	NA	2	0.000480307	3
Solyc02g043990.1	NA	2	0.000480307	2
Solyc02g033090.1	NA	2	0.000480307	2
Solyc04g018130.1	NA	2	0.000480307	2
Solyc05g006840.1	NA	2	0.000480307	2
Solyc10g039350.1	NA	2	0.000480307	2
Solyc10g055310.1	NA	2	0.000480307	3
Solyc10g084600.2	Plant protein 1589 of unknown function (A_thal_3526), A_thal_3526: uncharacterized plant-specific domain TIGR01589	3	0.000480231	3
Solyc03g033800.1	NA	2	0.000479962	2
Solyc03g058240.1	Chloroplast protein precursor Ycf15 putative	2	0.000479962	3
Solyc05g015600.1	NA	2	0.000479962	2
Solyc05g042020.1	NA	2	0.000479962	2
Solyc06g011630.1	NA	2	0.000479962	2
Solyc06g064530.1	NA	2	0.000479962	2
Solyc11g040420.2	NA	2	0.000479962	2
Solyc11g065550.1	NA	2	0.000479962	2
Solyc12g038090.1	consensus disorder prediction	2	0.000479962	2
Solyc12g044680.1	NA	2	0.000479962	2
Solyc09g008505.1	consensus disorder prediction	3	0.000479693	3
Solyc01g011070.1	consensus disorder prediction	2	0.000479616	1
Solyc01g016580.1	NA	2	0.000479616	3
Solyc03g031500.1	INHIBITOR METALLOCARBOXYPEPTIDASE CARBOXYPEPTIDASE HR7 SOLANUM FRUIT-SPECIFIC TUBEROSUM, Carboxypeptidase A inhibitor	2	0.000479616	3
Solyc06g034300.1	NA	2	0.000479616	3
Solyc06g050540.1	NA	2	0.000479616	3
Solyc07g019700.1	NA	2	0.000479616	2
Solyc08g016430.1	NA	2	0.000479616	1
Solyc08g043190.1	consensus disorder prediction	2	0.000479616	2
Solyc10g080620.1	NA	2	0.000479616	2
Solyc12g019670.1	NA	2	0.000479616	2
Solyc12g027820.1	NA	2	0.000479616	3
Solyc12g036010.1	NA	2	0.000479616	2
Solyc12g036020.1	NA	2	0.000479616	2
Solyc10g019110.2	Exocyst complex component Sec10	7	0.000479551	3
Solyc09g007380.3	alpha/beta hydrolase fold, consensus disorder prediction	4	0.000479444	3
Solyc02g043950.1	consensus disorder prediction	2	0.000479386	2
Solyc11g032050.2	GDSL-like Lipase/Acylhydrolase, SGNH_plant_lipase_like	4	0.000479329	3
Solyc03g007450.1	NA	2	0.000479272	3
Solyc05g015580.1	NA	2	0.000479272	2
Solyc05g043260.1	NA	2	0.000479272	2
Solyc05g050100.1	NA	2	0.000479272	2
Solyc08g045790.1	NA	2	0.000479272	2
Solyc06g073250.1	NA	2	0.000478927	2
Solyc07g021290.1	NA	2	0.000478927	2
Solyc12g036530.1	NA	2	0.000478927	3
Solyc12g043170.1	consensus disorder prediction	2	0.000478927	2
Solyc04g049310.2	consensus disorder prediction	4	0.00047887	3
Solyc03g032080.3	Membrane transport protein	7	0.000478632	3
Solyc01g065760.1	NA	2	0.000478583	3
Solyc05g016490.1	NA	2	0.000478583	3
Solyc05g025710.1	NA	2	0.000478583	3
Solyc07g017300.1	NA	2	0.000478583	1
Solyc11g019900.1	NA	2	0.000478583	2
Solyc03g044600.2	consensus disorder prediction	3	0.000478393	3
Solyc10g011840.2	NA	3	0.000478316	3
Solyc04g045550.1	Ycf1	2	0.00047824	2
Solyc07g018030.1	NA	2	0.00047824	2
Solyc08g062390.1	NA	2	0.00047824	2
Solyc09g018550.1	NA	2	0.00047824	2
Solyc10g008660.2	NA	2	0.00047824	3
Solyc12g015990.2	Protein tyrosine kinase, Protein kinase domain profile.	2	0.00047824	2
Solyc12g049660.1	NA	2	0.00047824	1
Solyc12g035897.1	NA	2	0.000478126	2
Solyc03g013160.3	Transmembrane amino acid transporter protein	3	0.000478088	3
Solyc11g005150.2	consensus disorder prediction, Leucine rich repeat, Proline rich extensin signature	3	0.000478088	3
Solyc08g065160.3	Transcription factor subunit Med10 of Mediator complex, consensus disorder prediction	4	0.000478011	3
Solyc03g025300.1	NA	2	0.000477897	2
Solyc03g078250.1	consensus disorder prediction	2	0.000477897	2
Solyc05g016500.1	NA	2	0.000477897	3
Solyc07g032680.1	NA	2	0.000477897	3
Solyc07g043440.1	Prokaryotic membrane lipoprotein lipid attachment site profile., UDP-glucoronosyl and UDP-glucosyl transferase	2	0.000477897	2
Solyc08g061660.1	NA	2	0.000477897	3
Solyc10g047460.1	Respiratory-chain NADH dehydrogenase, 49 Kd subunit	2	0.000477897	2
Solyc01g080230.3	Dienelactone hydrolase family	3	0.000477783	3
Solyc10g076330.2	Development and cell death domain, Kelch motif, DCD domain profile.	4	0.000477783	3
Solyc11g012960.1	NA	2	0.000477669	2
Solyc01g065630.1	NA	2	0.000477555	3
Solyc09g047850.2	NA	2	0.000477555	3
Solyc04g019330.1	NA	2	0.000477555	2
Solyc07g054810.1	consensus disorder prediction	2	0.000477555	2
Solyc09g055670.1	NA	2	0.000477555	2
Solyc10g051080.1	NA	2	0.000477555	2
Solyc10g052450.1	NA	2	0.000477555	3
Solyc12g027630.1	NA	2	0.000477555	1
Solyc12g049610.1	NA	2	0.000477555	2
Solyc10g005230.3	NA	4	0.000477498	3
Solyc06g062500.3	Ribosomal L28e protein family	3	0.000477403	2
Solyc03g033905.1	MADS domain signature, SRF-type transcription factor (DNA-binding and dimerisation domain), MADS-box domain profile.	2	0.000477213	2
Solyc03g062780.1	NA	2	0.000477213	1
Solyc08g062870.1	consensus disorder prediction	2	0.000477213	2
Solyc09g008917.1	NA	2	0.000477213	1
Solyc09g075110.1	NA	2	0.000477213	2
Solyc10g017980.1	Chitin-binding type-1 domain profile., CHITIN-BINDING CHITINASE PRECURSOR SIGNAL GLYCOSIDASE HYDROLASE LECTIN DEGRADATION DIRECT SEQUENCING, Chitin-binding domain signature, Chitin recognition or binding domain signature., ChtBD1, Chitin recognition protein	2	0.000477213	3
Solyc12g098480.1	NA	2	0.000477213	2
Solyc10g054290.1	NA	3	0.000477099	3
Solyc01g107530.1	NA	2	0.000476872	2
Solyc02g086720.1	NA	2	0.000476872	2
Solyc03g058260.1	NA	2	0.000476872	3
Solyc11g032000.1	Helicase	2	0.000476872	2
Solyc12g036610.1	consensus disorder prediction	2	0.000476872	2
Solyc12g044590.1	NA	2	0.000476872	3
Solyc06g019200.3	consensus disorder prediction, S2P-M50_like_2	4	0.000476701	3
Solyc01g013930.1	NA	2	0.000476531	2
Solyc01g065780.1	NA	2	0.000476531	3
Solyc03g096430.1	NA	2	0.000476531	2
Solyc04g025460.2	Protein kinase domain, Protein kinase domain profile.	2	0.000476531	3
Solyc10g050117.1	PIF1-like helicase	2	0.000476531	2
Solyc12g070150.1	NA	2	0.000476531	3
Solyc01g095380.1	NA	2	0.00047619	3
Solyc01g101190.3	Terpene synthase, N-terminal domain, Terpene_cyclase_plant_C1, Isoprenoid Synthase Type I, Terpene synthase family, metal binding domain	3	0.00047619	1
Solyc03g044850.1	consensus disorder prediction	2	0.00047619	2
Solyc04g014770.1	NA	2	0.00047619	2
Solyc04g024810.1	consensus disorder prediction	2	0.00047619	2
Solyc05g023830.1	consensus disorder prediction	2	0.00047619	2
Solyc05g032620.1	consensus disorder prediction	2	0.00047619	2
Solyc06g010020.1	NA	2	0.00047619	3
Solyc08g076330.2	FAR1 DNA-binding domain	2	0.00047619	1
Solyc10g011780.1	INITIATION FACTOR TRANSLATION 1A BIOSYNTHESIS EUKARYOTIC EIF-1A AIF-1A EIF-4C 1A	2	0.00047619	3
Solyc10g012150.1	Leucine rich repeat N-terminal domain	2	0.00047619	3
Solyc10g045370.1	NA	2	0.00047619	2
Solyc11g020580.1	consensus disorder prediction	2	0.00047619	2
Solyc02g088440.1	NA	2	0.000475851	3
Solyc04g014310.1	NA	2	0.000475851	2
Solyc07g043400.1	NA	2	0.000475851	2
Solyc10g049440.1	Pectinesterase	2	0.000475851	3
Solyc05g045930.1	Cytochrome c oxidase subunit II signature, Cytochrome oxidase subunit II transmembrane region profile., consensus disorder prediction	3	0.000475813	3
Solyc01g017320.1	Photosystem I psaA/psaB protein	2	0.000475511	2
Solyc01g056770.1	consensus disorder prediction	2	0.000475511	2
Solyc04g024730.1	NA	2	0.000475511	2
Solyc05g018170.1	NA	2	0.000475511	1
Solyc11g019870.2	Isopentenyl transferase	2	0.000475511	2
Solyc06g008560.2	Leucine-zipper of ternary complex factor MIP1, Protein of unknown function, DUF547, consensus disorder prediction	5	0.000475466	3
Solyc04g056498.1	consensus disorder prediction	4	0.000475398	3
Solyc01g010504.1	F_box_assoc_1: F-box protein interaction domain, F-box associated domain	3	0.000475285	3
Solyc01g058367.1	PIF1-like helicase	3	0.000475285	3
Solyc10g074430.2	RPA1_DBD_C, Replication factor-A C terminal domain, RPA1_DBD_A_like, Domain of unknown function DUF223, consensus disorder prediction	3	0.000475285	2
Solyc11g065323.1	consensus disorder prediction	4	0.000475229	3
Solyc03g063490.1	NA	2	0.000475172	2
Solyc03g063800.2	Cytochrome oxidase subunit II copper A binding domain profile., Cytochrome C oxidase subunit II, periplasmic domain, Cytochrome c oxidase subunit II signature	2	0.000475172	3
Solyc03g093320.2	NA	2	0.000475172	2
Solyc10g050990.1	NA	2	0.000475172	3
Solyc11g062030.1	Prokaryotic membrane lipoprotein lipid attachment site profile.	2	0.000475172	3
Solyc12g036630.1	NA	2	0.000475172	2
Solyc07g009575.1	REC, Response regulatory domain profile., myb_SHAQKYF: myb-like DNA-binding domain, SHAQKYF class, Response regulator receiver domain	3	0.000475135	2
Solyc01g056883.1	consensus disorder prediction	4	0.000474947	3
Solyc01g058080.1	NA	2	0.000474834	3
Solyc04g018170.1	NA	2	0.000474834	2
Solyc04g051290.1	consensus disorder prediction	2	0.000474834	3
Solyc05g012580.1	NA	2	0.000474834	3
Solyc05g051150.1	NA	2	0.000474834	1
Solyc06g011640.1	Helicase	2	0.000474834	2
Solyc07g061840.1	NA	2	0.000474834	2
Solyc10g050040.1	consensus disorder prediction	2	0.000474834	2
Solyc12g056140.1	NA	2	0.000474834	1
Solyc10g047110.2	Peroxidase, Plant peroxidase signature, secretory_peroxidase, Plant heme peroxidase family profile., Peroxidases proximal heme-ligand signature., Haem peroxidase superfamily signature	3	0.000474759	3
Solyc01g107660.3	NA	3	0.000474684	2
Solyc02g064850.2	E-class P450 group I signature, P450 superfamily signature, Cytochrome P450 cysteine heme-iron ligand signature., Cytochrome P450	3	0.000474684	1
Solyc01g057743.1	hAT family C-terminal dimerisation region	2	0.000474608	1
Solyc09g007890.1	Aromatic amino acid lyase, PAL-HAL, phe_am_lyase: phenylalanine ammonia-lyase, Phenylalanine and histidine ammonia-lyases signature.	3	0.000474533	2
Solyc01g019100.1	NA	2	0.000474496	3
Solyc01g020450.1	NA	2	0.000474496	3
Solyc03g096420.1	NA	2	0.000474496	3
Solyc08g061350.1	NA	2	0.000474496	3
Solyc10g080380.1	NA	2	0.000474496	1
Solyc11g020460.1	NA	2	0.000474496	2
Solyc12g035980.1	Plant protein of unknown function (DUF825)	2	0.000474496	2
Solyc12g036840.1	NA	2	0.000474496	2
Solyc08g065630.2	Ferrochelatase_N, Ferrochelatase, consensus disorder prediction	6	0.000474233	3
Solyc03g071610.1	Domain of unknown function (DUF4371)	2	0.000474158	3
Solyc03g111883.1	Cytochrome P450 cysteine heme-iron ligand signature., Cytochrome P450	2	0.000474158	3
Solyc05g051810.1	consensus disorder prediction	2	0.000474158	2
Solyc08g062430.1	NA	2	0.000474158	2
Solyc09g059998.1	NA	2	0.000474158	2
Solyc10g055110.2	NA	2	0.000474158	2
Solyc12g098195.1	Phloem protein 2	2	0.000474158	1
Solyc05g046230.1	Pathogenesis-related protein Bet v I family	2	0.000473821	3
Solyc08g048320.1	NA	2	0.000473821	1
Solyc08g022160.1	Respiratory-chain NADH dehydrogenase, 49 Kd subunit	2	0.000473821	2
Solyc08g022150.1	NA	2	0.000473821	2
Solyc10g019010.1	NA	2	0.000473821	2
Solyc10g047080.1	NA	2	0.000473821	3
Solyc10g050640.1	consensus disorder prediction	2	0.000473821	3
Solyc12g016080.1	NA	2	0.000473821	3
Solyc04g050800.2	NA	2	0.000473709	3
Solyc05g044600.1	NA	2	0.000473709	2
Solyc01g017310.1	Photosystem I psaA/psaB protein	2	0.000473485	2
Solyc02g055430.2	consensus disorder prediction	2	0.000473485	3
Solyc05g023640.1	NA	2	0.000473485	2
Solyc05g053050.1	NA	2	0.000473485	1
Solyc06g068530.1	consensus disorder prediction	2	0.000473485	3
Solyc07g039520.1	NA	2	0.000473485	2
Solyc08g048510.1	consensus disorder prediction	2	0.000473485	2
Solyc09g059220.1	NA	2	0.000473485	3
Solyc10g036660.1	NA	2	0.000473485	3
Solyc10g045170.1	NA	2	0.000473485	2
Solyc12g019810.1	SANT, Myb-like DNA-binding domain, Myb-type HTH DNA-binding domain profile.	2	0.000473485	3
Solyc01g049914.1	NA	6	0.000473261	3
Solyc01g065640.2	NA	2	0.000473261	3
Solyc04g072720.3	NA	3	0.000473186	3
Solyc04g049030.1	PIF1-like helicase	2	0.000473149	3
Solyc04g050740.1	NA	2	0.000473149	3
Solyc05g045700.1	NA	2	0.000473149	2
Solyc10g054470.1	Berberine and berberine like	2	0.000473149	2
Solyc11g018650.1	MULE transposase domain	2	0.000473149	2
Solyc09g063040.1	NB-ARC domain	3	0.000473111	3
Solyc02g065170.3	Multicopper oxidase, CuRO_1_AAO_like_1	4	0.000472869	3
Solyc02g011980.1	NA	2	0.000472813	2
Solyc04g026090.1	NA	2	0.000472813	3
Solyc05g023950.1	NA	2	0.000472813	3
Solyc05g046180.1	consensus disorder prediction	2	0.000472813	2
Solyc07g019520.1	NA	2	0.000472813	3
Solyc08g029290.1	Cytochrome oxidase subunit I profile., Cytochrome c oxidase subunit I signature, Cytochrome C and Quinol oxidase polypeptide I	2	0.000472813	3
Solyc12g016160.1	NA	2	0.000472813	2
Solyc02g043940.1	NA	2	0.000472478	3
Solyc03g045000.1	Zinc-binding, consensus disorder prediction	2	0.000472478	2
Solyc04g024960.1	consensus disorder prediction	2	0.000472478	2
Solyc05g046100.1	consensus disorder prediction	2	0.000472478	3
Solyc07g015970.2	TOM7 family, consensus disorder prediction	2	0.000472478	2
Solyc07g032610.1	Manganese-stabilising protein / photosystem II polypeptide	2	0.000472478	2
Solyc07g062000.1	ATP synthase alpha/beta family, beta-barrel domain	2	0.000472478	1
Solyc11g071410.2	NA	4	0.000472367	2
Solyc01g013870.1	NA	2	0.000472144	2
Solyc05g007410.1	Prolamin-like	2	0.000472144	3
Solyc05g041880.1	NA	2	0.000472144	3
Solyc06g050300.2	Protein kinases ATP-binding region signature., Protein kinase domain profile., Serine/Threonine protein kinases active-site signature., Protein kinase domain, NAF domain	3	0.000472144	2
Solyc08g068480.1	GH3 auxin-responsive promoter	2	0.000472144	3
Solyc10g076540.1	consensus disorder prediction	2	0.000472144	1
Solyc11g044390.1	Thaumatin family profile.	2	0.000472144	3
Solyc12g017730.1	NB-ARC domain	2	0.000472144	2
Solyc06g053830.3	AUX/IAA family, PB1 domain profile., consensus disorder prediction	3	0.000471846	3
Solyc04g025735.1	NA	2	0.000471809	2
Solyc07g055410.2	Protein tyrosine kinase, Protein kinase domain profile.	2	0.000471809	1
Solyc09g009980.2	Auxin responsive protein	2	0.000471809	2
Solyc09g061600.1	NA	2	0.000471809	2
Solyc11g020350.1	Ribosomal protein S27, RIBOSOMAL ZINC METAL-BINDING ZINC-FINGER RIBONUCLEOPROTEIN 40S S27 S27 S27E SEQUENCE	2	0.000471809	2
Solyc11g044620.1	consensus disorder prediction	2	0.000471809	2
Solyc02g067120.3	Protein of unknown function (DUF1997)	3	0.000471772	2
Solyc01g008240.3	Thioredoxin-like, TRX_family, Sugar (and other) transporter, PDI-like, SP: MFS transporter, sugar porter (SP) family, MFS, Sugar transport proteins signature 1., Thioredoxin, Sugar transport proteins signature 2., Major facilitator superfamily (MFS) profile., Sugar transporter signature, Thioredoxin domain profile.	6	0.000471698	3
Solyc06g016670.1	NA	2	0.000471587	3
Solyc03g071490.1	MatE	2	0.000471476	3
Solyc09g056440.1	NA	2	0.000471476	3
Solyc10g018580.1	Ycf1	2	0.000471476	3
Solyc11g020830.1	Ribosomal protein S7p/S5e	2	0.000471476	2
Solyc11g022500.1	NA	2	0.000471476	2
Solyc02g032105.1	NA	3	0.000471328	2
Solyc01g013895.1	NA	2	0.000471143	3
Solyc03g044970.1	NA	2	0.000471143	3
Solyc03g063180.1	NA	2	0.000471143	2
Solyc04g008885.1	NA	2	0.000471143	1
Solyc04g015810.1	NA	2	0.000471143	1
Solyc05g009260.1	NA	2	0.000471143	2
Solyc08g042090.1	NA	2	0.000471143	3
Solyc09g031528.1	D-ala D-ala ligase C-terminus	4	0.000471143	3
Solyc09g061550.2	Protein kinase domain, Protein kinase domain profile.	2	0.000471143	2
Solyc11g073070.1	NA	2	0.000471143	2
Solyc01g017820.2	NA	2	0.00047081	2
Solyc03g094127.1	NA	2	0.00047081	3
Solyc04g012140.1	NA	2	0.00047081	3
Solyc09g074770.1	consensus disorder prediction	2	0.00047081	3
Solyc11g039670.1	NA	2	0.00047081	2
Solyc12g033030.1	50S ribosomal protein L23 [rplW]., Ribosomal protein L23	2	0.00047081	3
Solyc12g098240.1	NA	2	0.00047081	2
Solyc08g065710.2	Hemoglobinase (C13) cysteine protease signature, Peptidase C13 family	4	0.000470644	2
Solyc11g020352.1	NA	2	0.000470588	3
Solyc01g066105.1	NA	2	0.000470478	3
Solyc01g079120.3	NA	2	0.000470478	1
Solyc03g063520.1	consensus disorder prediction	2	0.000470478	2
Solyc03g013060.2	Peptidase of plants and bacteria	2	0.000470478	3
Solyc03g095540.1	consensus disorder prediction	2	0.000470478	2
Solyc04g025220.1	NA	2	0.000470478	2
Solyc05g007650.1	consensus disorder prediction	2	0.000470478	1
Solyc05g039915.1	Protein of unknown function (DUF1313), consensus disorder prediction	2	0.000470478	3
Solyc06g048990.1	Plant protein of unknown function (DUF825)	2	0.000470478	2
Solyc06g076310.1	consensus disorder prediction	2	0.000470478	1
Solyc01g017337.1	Cytochrome C assembly protein	2	0.000470367	2
Solyc01g086770.1	Sugar (and other) transporter, Major facilitator superfamily (MFS) profile.	2	0.000470367	3
Solyc04g016540.2	PPR repeat, PPR repeat family, Pentatricopeptide (PPR) repeat profile., PPR: pentatricopeptide repeat domain	4	0.000470367	2
Solyc05g024055.1	NA	2	0.000470367	2
Solyc01g020370.1	NA	7	0.000470146	3
Solyc01g103840.1	ZF-HD protein dimerisation region, ZF_HD_prot_N: ZF-HD homeobox protein Cys/His-rich dimerization domain, Zinc-finger ZF-HD dimerization-type profile., NUCLEAR DNA-BINDING HOMEOBOX ZF-HD ZINC TRANSCRIPTION FINGER ARABIDOPSIS P1 CHROMOSOME	2	0.000470146	2
Solyc02g094740.1	Targeting protein for Xklp2 (TPX2), consensus disorder prediction	2	0.000470146	3
Solyc03g117880.1	NA	2	0.000470146	2
Solyc06g017850.1	NA	2	0.000470146	2
Solyc10g018290.2	NA	2	0.000470146	3
Solyc12g006780.1	consensus disorder prediction	2	0.000470146	3
Solyc12g017720.1	NA	2	0.000470146	1
Solyc12g032960.1	Photosystem I psaA/psaB protein	2	0.000470146	2
Solyc12g033010.1	NADH-dehyrogenase subunit F, TMs, (complex I) C-terminus	2	0.000470146	3
Solyc12g088610.1	SANT, Myb-like DNA-binding domain, Myb-type HTH DNA-binding domain profile.	2	0.000470146	3
Solyc11g011560.2	PHD_MMD1_like, Zinc finger PHD-type signature.	3	0.000470072	2
Solyc01g067147.1	TRANSMEMBRANE MEMBRANE UPF0139 CGI-140 HOMOLOG MGC81480 KIDNEY MY006 K10B2.4 RIKEN, Uncharacterised protein family (UPF0139)	4	0.000469925	3
Solyc09g007910.3	Aromatic amino acid lyase, PAL-HAL, phe_am_lyase: phenylalanine ammonia-lyase, Phenylalanine and histidine ammonia-lyases signature.	3	0.000469925	2
Solyc10g074467.1	CYSTEINE-RICH LOW-MOLECULAR-WEIGHT PRECURSOR SIGNAL MULTIGENE LCR38 FAMILY LCR24 LCR37, S locus-related glycoprotein 1 binding pollen coat protein (SLR1-BP)	3	0.000469851	2
Solyc01g058070.1	NA	2	0.000469814	3
Solyc01g105760.1	consensus disorder prediction	2	0.000469814	3
Solyc02g079700.1	consensus disorder prediction	2	0.000469814	2
Solyc06g072180.1	NA	2	0.000469814	1
Solyc07g052130.2	NA	2	0.000469814	3
Solyc11g030650.1	NA	2	0.000469814	2
Solyc12g021220.1	consensus disorder prediction	2	0.000469814	3
Solyc01g010933.1	NA	3	0.000469778	3
Solyc11g022605.1	OXIDOREDUCTASE SUBUNIT NADH DEHYDROGENASE CHAIN C NAD DEHYDROGENASE UBIQUINONE F420H2	2	0.000469704	2
Solyc12g049220.2	Tim17/Tim22/Tim23/Pmp24 family	3	0.000469631	2
Solyc12g100340.1	RNA recognition motif. (a.k.a. RRM, RBD, or RNP domain)	3	0.000469631	2
Solyc01g014650.1	Protein tyrosine kinase	2	0.000469484	2
Solyc10g068350.1	Chitinase class I	2	0.000469484	3
Solyc10g074380.2	Chitinase class I	2	0.000469484	3
[truncated: 17,792 more rows]
