# Supplementary material for: RaGOO: fast and accurate reference-guided scaffolding of draft genomes
Source: Genome Biol. 2019 Oct 28;20:224. doi: 10.1186/s13059-019-1829-6 (PMC6816165; doi:10.1186/s13059-019-1829-6)
Supplement: Supplementary file 6 — Additional file 6: Table S7. Variants in Arabidopsis Genes across the Pan-Genome. [file 13059_2019_1829_MOESM6_ESM.xlsx]

## Sheet: genes_vars_loj_normalized
Supplementary Table 7. Variants in Arabidopsis Genes across the Pan-Genome
Gene	Annotation	Number of variants	Normalized Number of Variants	Number of accessions with variants
AT4G16960	defense response, chloroplast	62	0.00715605	80
AT1G58602	ADP binding, defense response, ATP binding	57	0.00244101	90
AT3G44400	ADP binding, defense response, cytoplasm, signal transduction	56	0.00621256	89
AT3G44630	defense response	55	0.00593312	84
AT4G16920	defense response, chloroplast, cytoplasm	55	0.00522913	79
AT1G62620	N,N-dimethylaniline monooxygenase activity, flavin adenine dinucleotide binding, NADP binding, monooxygenase activity, nucleus, oxidation-reduction process	54	0.00850796	91
AT4G16950	defense response to fungus, incompatible interaction, nucleotide binding, defense response, protein binding	54	0.00558486	70
AT1G62630	defense response, ATP binding, N-terminal protein myristoylation, ADP binding, nucleus	50	0.00748391	93
AT5G41740	nucleus, defense response, chloroplast	48	0.00565171	91
AT4G16890	defense response, cytosol, signal transduction, defense response to bacterium, protein binding, ATP binding, defense response to bacterium, incompatible interaction, ADP binding, systemic acquired resistance, salicylic acid mediated signaling pathway, cytoplasm, intracellular membrane-bounded organelle, nucleus, nucleotide binding, endoplasmic reticulum, response to auxin	48	0.00536373	75
AT3G44480	plasma membrane, defense response, defense response to fungus, incompatible interaction, N-terminal protein myristoylation, Golgi membrane, endoplasmic reticulum membrane, cytoplasm, response to oomycetes, LRR domain binding	48	0.00490046	64
AT5G35195	mitochondrion, integral component of membrane	47	0.0112548	72
AT1G47560	GTP-Rho binding, plasma membrane, Golgi to plasma membrane transport, exocyst localization, exocyst, phosphatidylinositol-4,5-bisphosphate binding, acceptance of pollen, exocytosis	46	0.00436308	88
AT1G62590	adenylate cyclase activity, chloroplast, mitochondrion	45	0.00712251	86
AT1G61190	ADP binding, defense response, mitochondrion, ATP binding	45	0.00635145	93
AT4G32200	DNA binding, synaptonemal complex assembly	45	0.00438853	76
AT1G62610	oxidation-reduction process, oxidoreductase activity, cellular_component	44	0.00763359	89
AT3G43148	cellular_component, biological_process, molecular_function	44	0.00617284	90
AT2G15420	biological_process, molecular_function	43	0.00522162	99
AT4G16915	molecular_function, mitochondrion, biological_process	42	0.00703164	73
AT1G62600	N,N-dimethylaniline monooxygenase activity, flavin adenine dinucleotide binding, NADP binding, monooxygenase activity, vacuole, nucleus, oxidation-reduction process	42	0.00695134	88
AT4G07350	nucleus, molecular_function, biological_process	42	0.00634633	80
AT1G63360	N-terminal protein myristoylation, ADP binding, defense response, ATP binding	42	0.00631199	51
AT1G47550	GTP-Rho binding, plasma membrane, extracellular exosome, Golgi to plasma membrane transport, exocyst localization, cytosol, exocyst, pollen tube tip, phosphatidylinositol-4,5-bisphosphate binding, protein binding, acceptance of pollen, cytoskeleton, exocytosis, pollen tube development, phragmoplast	42	0.00372869	90
AT3G42060	nucleus, biological_process, molecular_function	41	0.00614785	99
AT1G34460	regulation of cell cycle, cyclin-dependent protein serine/threonine kinase regulator activity	41	0.00481334	102
AT5G43470	plasma membrane, defense response, response to absence of light, cellular response to salicylic acid stimulus, protein binding, response to salicylic acid, ATP binding, response to light stimulus, ADP binding, response to oomycetes, positive regulation of defense response to virus by host, plant-type hypersensitive response, nucleotide binding, response to wounding, defense response to virus, res…	41	0.00460622	97
AT4G16860	defense response, defense response to fungus, incompatible interaction, chloroplast, nucleus, LRR domain binding	41	0.00361233	60
AT1G35900	molecular_function, biological_process	40	0.00811524	63
AT3G29450	nucleus, biological_process	40	0.00676476	83
AT2G14700	molecular_function, mitochondrion, biological_process	40	0.00550964	100
AT5G48620	plasma membrane, ADP binding, defense response, ATP binding	40	0.00445633	91
AT2G09840	nucleus, molecular_function, biological_process	39	0.00777357	70
AT3G44620	protein dephosphorylation, chloroplast, chloroplast stroma, protein tyrosine phosphatase activity	39	0.00649567	98
AT2G46440	cyclic nucleotide binding, plasma membrane, defense response, cation channel activity, cGMP binding, cAMP binding, mitochondrion, response to fungus, ion channel activity, response to bacterium, integral component of membrane, calmodulin binding	39	0.00555556	93
AT1G61180	plasma membrane, defense response, ATP binding, ADP binding, integral component of membrane	39	0.00533005	89
AT4G16900	defense response	39	0.00449205	62
AT4G10845	molecular_function, biological_process	38	0.00707767	99
AT5G17100	nucleus, biological_process, molecular_function	38	0.00657553	90
AT1G66970	anchored component of plasma membrane, plasma membrane, calcium ion binding, phosphoric diester hydrolase activity, anchored component of membrane, glycerophosphodiester phosphodiesterase activity, chloroplast, apoplast, cellular phosphate ion homeostasis, lipid metabolic process, kinase activity, integral component of membrane, glycerol metabolic process	38	0.0050238	88
AT2G25050	phosphoprotein phosphatase activity, cytoplasm, actin binding	38	0.0036132	95
AT1G72920	response to wounding, defense response, cytoplasm, signal transduction	37	0.00716638	98
AT2G15470	polygalacturonase activity, plant-type cell wall, extracellular region, carbohydrate metabolic process	37	0.0064674	85
AT1G61300	plasma membrane, defense response, cytosol, ATP binding, ADP binding	37	0.00543558	70
AT1G61310	ADP binding, defense response, ATP binding	37	0.00537791	94
AT1G62580	oxygen binding, N,N-dimethylaniline monooxygenase activity, nitric oxide binding, flavin adenine dinucleotide binding, stomatal closure, NADP binding, guanylate cyclase activity, monooxygenase activity, nucleus, oxidation-reduction process	37	0.0048697	103
AT4G16970	protein serine/threonine kinase activity, peptidyl-serine phosphorylation, double-strand break repair via break-induced replication, DNA replication initiation, ATP binding, cytoplasm, protein autophosphorylation, nucleus, peptidyl-threonine phosphorylation, kinase activity	37	0.00442796	79
AT1G72930	defense response, signal transduction, plasmodesma, chloroplast, cytoplasm	36	0.00718276	97
AT4G03930	extracellular region, cell wall, plant-type cell wall, aspartyl esterase activity, pectinesterase activity, cell wall modification, pectinesterase inhibitor activity, pectin catabolic process	36	0.00603521	76
AT5G28590	cellular_component, biological_process	36	0.00588909	94
AT1G63370	N,N-dimethylaniline monooxygenase activity, flavin adenine dinucleotide binding, NADP binding, monooxygenase activity, nucleus, oxidation-reduction process	36	0.0058508	42
AT1G43760	cellular_component, biological_process, molecular_function	36	0.00582053	66
AT1G61320	biological_process, mitochondrion, molecular_function	36	0.00555298	101
AT3G24982	extracellular region, plasma membrane, integral component of membrane, signal transduction	36	0.00518956	70
AT3G29110	magnesium ion binding, chloroplast, sesquiterpene biosynthetic process, terpene synthase activity, cytoplasm, terpenoid biosynthetic process, cyclase activity	36	0.00465176	91
AT5G41750	ADP binding, defense response, signal transduction	36	0.00398495	88
AT3G30820	nucleus, molecular_function, biological_process	35	0.0064911	65
AT4G32210	succinate dehydrogenase activity, mitochondrion, mitochondrial respiratory chain complex II, succinate dehydrogenase complex (ubiquinone), mitochondrial electron transport, succinate to ubiquinone, membrane	35	0.0061296	53
AT2G15460	extracellular region, polygalacturonase activity, plant-type cell wall, carbohydrate metabolic process, cell wall organization, lyase activity	35	0.00612638	80
AT3G25010	extracellular region, plasma membrane, defense response, leaf senescence, signal transduction, cellular response to abscisic acid stimulus, kinase activity, integral component of membrane	35	0.00526712	67
AT4G10520	extracellular region, serine-type endopeptidase activity, extracellular space, proteolysis	35	0.0049491	87
AT3G43270	extracellular region, plant-type cell wall, aspartyl esterase activity, pectinesterase activity, cell wall modification, pectinesterase inhibitor activity, pectin catabolic process	35	0.00477164	79
AT2G16365	protein binding, circadian rhythm, regulation of photomorphogenesis, chloroplast organization, positive regulation of transcription, DNA-templated, nucleus, molecular_function, response to karrikin	35	0.00382221	99
AT1G45223	extracellular region	34	0.0074252	89
AT2G03300	plasma membrane, defense response, signal transduction, plasmodesma, cytoplasm, positive regulation of cellular defense response	34	0.00715187	90
AT1G72910	ADP binding, defense response, cytoplasm, signal transduction	34	0.00614828	84
AT5G02340	nucleus	34	0.0057676	100
AT3G28890	plasma membrane, kinase activity, integral component of membrane, signal transduction	34	0.00495338	101
AT4G10530	extracellular region, serine-type endopeptidase activity, extracellular space, proteolysis	34	0.00480905	90
AT2G46450	cyclic nucleotide binding, plasma membrane, cation channel activity, defense response, cGMP binding, cAMP binding, mitochondrion, response to fungus, nucleus, ion channel activity, response to bacterium, integral component of membrane, calmodulin binding	34	0.00432956	92
AT1G52450	nucleus, thiol-dependent ubiquitinyl hydrolase activity, protein deubiquitination	34	0.00396178	99
AT4G05612	nucleus, molecular_function, mitochondrion, biological_process	34	0.00393064	42
AT5G28900	protein phosphatase regulator activity, calcium ion binding, protein dephosphorylation, protein phosphatase type 2A complex, cytoplasm, nucleus	34	0.0039067	79
AT2G07050	cycloartenol synthase activity, pollen development, lipid droplet, vacuole, intramolecular transferase activity, thylakoid membrane organization, pentacyclic triterpenoid biosynthetic process	34	0.00332518	102
AT3G45780	cell surface, regulation of proton transport, cytoplasmic side of plasma membrane, blue light photoreceptor activity, response to blue light, chloroplast avoidance movement, regulation of stomatal movement, protein-chromophore linkage, cytoplasm, vacuole, identical protein binding, mRNA binding, phototropism, protein phosphorylation, plasma membrane, protein serine/threonine kinase activity, blue…	34	0.00299718	83
AT1G70320	protein ubiquitination, ubiquitin ligase complex, cytosol, ubiquitin-dependent protein catabolic process, mitochondrion, ubiquitin-protein transferase activity, cytoplasm, ubiquitin protein ligase activity, nucleus	34	0.00202876	80
AT2G34100	extracellular region, molecular_function, biological_process	34	0.00189362	86
AT4G09467	extracellular region, molecular_function, biological_process	33	0.00727353	50
AT1G43730	cellular_component, biological_process	33	0.00652045	88
AT5G17090	nucleus, biological_process, molecular_function	33	0.00631337	87
AT3G30540	hydrolase activity, hydrolyzing O-glycosyl compounds, extracellular region, carbohydrate metabolic process, mannan catabolic process, mannan endo-1,4-beta-mannosidase activity	33	0.00577933	81
AT2G15450	extracellular region, polygalacturonase activity, carbohydrate metabolic process, plant-type cell wall, cell wall organization, lyase activity	33	0.00576923	83
AT1G11590	extracellular region, cell wall, plant-type cell wall, aspartyl esterase activity, pectinesterase activity, cell wall modification, pectinesterase inhibitor activity, pectin catabolic process	33	0.0054125	77
AT4G01520	multicellular organism development, regulation of transcription, DNA-templated, DNA-binding transcription factor activity, nucleus, DNA binding	33	0.00487373	73
AT1G45231	methyltransferase activity, response to cold, RNA trimethylguanosine synthase activity, 7-methylguanosine cap hypermethylation, nucleus	33	0.00448552	96
AT3G44770	integral component of membrane, molecular_function, mitochondrion, biological_process	33	0.00447276	95
AT2G05210	single-stranded telomeric DNA binding, telomerase inhibitor activity, nuclear telomere cap complex, negative regulation of telomerase activity, telomere maintenance, telomeric DNA binding, positive regulation of telomere maintenance via telomerase, protein binding, telomerase holoenzyme complex, RNA binding, G-rich strand telomeric DNA binding, telomere capping, positive regulation of telomere ma…	33	0.00444086	77
AT5G17165	nucleus, molecular_function, biological_process	33	0.00380842	101
AT4G10570	protein deubiquitination, cysteine-type endopeptidase activity, ubiquitin-dependent protein catabolic process, nucleus, thiol-dependent ubiquitin-specific protease activity	33	0.00370038	88
AT2G05350	nucleus, molecular_function, biological_process	33	0.00361604	52
AT4G11830	calcium ion binding, response to oxidative stress, phospholipid catabolic process, membrane lipid metabolic process, N-acylphosphatidylethanolamine-specific phospholipase D activity, catalytic activity, chloroplast, cytosolic ribosome, phosphatidylcholine metabolic process, phospholipase D activity, lipid catabolic process, membrane	33	0.0034704	99
AT3G23510	oxidoreductase activity, cyclopropane-fatty-acyl-phospholipid synthase activity, lipid biosynthetic process, cytoplasm, oxidation-reduction process	33	0.00341827	95
AT5G27350	integral component of plasma membrane, carbohydrate:proton symporter activity, cytoplasm, response to nematode, carbohydrate transmembrane transporter activity, membrane	33	0.00338149	102
AT3G30387	chloroplast	32	0.0073614	56
AT5G37980	oxidoreductase activity, response to oxidative stress, plasmodesma, cytoplasm, oxidation-reduction process	32	0.00558952	86
AT5G02350	nucleus	32	0.00537364	100
AT1G63350	oxidoreductase activity, defense response, cellular_component, ATP binding, N-terminal protein myristoylation, ADP binding	32	0.00477897	75
AT4G11490	extracellular region, plasma membrane, protein serine/threonine kinase activity, defense response to bacterium, ATP binding, integral component of membrane, kinase activity, protein phosphorylation	32	0.00477612	98
AT1G45191	hydrolase activity, hydrolyzing O-glycosyl compounds, plasma membrane, carbohydrate metabolic process, beta-glucosidase activity, scopolin beta-glucosidase activity, integral component of membrane	32	0.00448808	95
AT4G08520	intracellular protein transport, plasma membrane, Golgi membrane, COPI vesicle coat, intra-Golgi vesicle-mediated transport, clathrin vesicle coat, retrograde vesicle-mediated transport, Golgi to endoplasmic reticulum	32	0.00445558	69
AT2G05230	protein folding, cytoplasm	32	0.00438657	61
AT1G35710	plasma membrane, protein serine/threonine kinase activity, protein binding, ATP binding, integral component of membrane, transmembrane receptor protein tyrosine kinase signaling pathway, protein phosphorylation	32	0.00413383	89
AT4G15236	plasma membrane, ATPase activity, transmembrane transport, ATP binding, nucleus, ATPase activity, coupled to transmembrane movement of substances, integral component of membrane	32	0.00318598	87
AT5G43480	molecular_function, mitochondrion, biological_process	31	0.00730271	74
AT3G30385	chloroplast	31	0.00713135	47
AT5G17130	nucleus	31	0.00679527	94
AT1G45221	extracellular region	31	0.00679229	86
AT4G09860	biological_process, mitochondrion, molecular_function	31	0.00675087	81
AT4G07868	molecular_function, biological_process, mitochondrion, integral component of membrane	31	0.00633817	43
AT4G03950	hexose phosphate transport, carbohydrate transport, transmembrane transporter activity, triose-phosphate transmembrane transporter activity, Golgi apparatus, antiporter activity, chloroplast, glucose transmembrane transporter activity, phosphoglycerate transmembrane transporter activity, integral component of membrane, glucose-6-phosphate transmembrane transporter activity	31	0.00554264	80
AT4G08700	purine nucleobase transmembrane transporter activity, purine nucleobase transport, membrane, integral component of membrane	31	0.00553078	98
AT4G03940	integral component of membrane, molecular_function, biological_process	31	0.00552683	78
AT2G04070	plasma membrane, transporter activity, drug transmembrane transport, antiporter activity, drug transmembrane transporter activity, integral component of membrane	31	0.0051367	92
AT3G27500	metal ion binding, nucleus, intracellular signal transduction	31	0.00496159	97
AT1G51172	nucleus, biological_process, molecular_function	31	0.00486962	83
AT2G05160	metal ion binding, RNA binding, nuclease activity, nucleus, DNA binding, biological_process	31	0.00421654	91
AT2G14720	endosome, protein targeting to vacuole, calcium ion binding, integral component of plasma membrane, trans-Golgi network, ubiquitin-dependent protein catabolic process, Golgi apparatus, late endosome membrane, Golgi to vacuole transport, Golgi membrane, ubiquitin protein ligase activity, vacuole, clathrin-coated vesicle membrane, Golgi transport complex, membrane, integral component of membrane	31	0.00392107	73
AT4G05360	sister chromatid cohesion, double-strand break repair, chromatin binding, cohesin complex, zinc ion binding, nuclear chromosome, nucleic acid binding	31	0.00381163	86
AT2G14050	DNA replication initiation, ATP binding, nucleus, DNA binding, DNA-dependent ATPase activity	31	0.00358838	88
AT3G44670	defense response, defense response to bacterium	31	0.00357472	51
AT1G66980	protein kinase activity, plasma membrane, defense response, protein serine/threonine kinase activity, phosphoric diester hydrolase activity, innate immune response, cellular defense response, ATP binding, glycerophosphodiester phosphodiesterase activity, chloroplast, integral component of membrane, lipid metabolic process, kinase activity, protein phosphorylation, glycerol metabolic process	31	0.0035739	94
AT1G31910	phosphorylation, sterol biosynthetic process, phosphomevalonate kinase activity, ATP binding, farnesyl diphosphate biosynthetic process, mevalonate pathway, peroxisome, cytoplasm, isopentenyl diphosphate biosynthetic process, mevalonate pathway	31	0.00356363	102
AT4G10590	protein deubiquitination, cysteine-type endopeptidase activity, ubiquitin-dependent protein catabolic process, nucleus, thiol-dependent ubiquitin-specific protease activity	31	0.00348041	75
AT4G15290	plasma membrane, polysaccharide biosynthetic process, plant-type primary cell wall biogenesis, cell wall organization, trans-Golgi network, transferase activity, transferring glycosyl groups, Golgi apparatus, cellulose biosynthetic process, transferase activity, Golgi membrane, root hair elongation, integral component of membrane, cellulose synthase (UDP-forming) activity, cellulose synthase acti…	31	0.00337617	98
AT4G08990	DNA methylation, chromatin organization, chromatin binding, C-5 methylation of cytosine, maintenance of DNA methylation, DNA (cytosine-5-)-methyltransferase activity, nucleus, DNA binding, DNA methylation on cytosine within a CG sequence	31	0.00319094	70
AT1G33950	response to bacterium, GTP binding, mitochondrion	31	0.00305841	36
AT4G15233	plasma membrane, ATPase activity, transmembrane transport, ATP binding, nucleus, ATPase activity, coupled to transmembrane movement of substances, integral component of membrane	31	0.00301879	94
AT4G11510	extracellular region, cell-cell signaling, apoplast	30	0.00704722	91
AT3G30383	chloroplast	30	0.00690131	61
AT4G09465	extracellular region, biological_process, molecular_function	30	0.00680272	47
AT3G43150	nucleus, molecular_function, biological_process	30	0.00633312	81
AT2G03040	intracellular protein transport, Golgi apparatus, endoplasmic reticulum-Golgi intermediate compartment, endoplasmic reticulum to Golgi vesicle-mediated transport, chloroplast, COPII-coated ER to Golgi transport vesicle, endoplasmic reticulum, Golgi organization, integral component of membrane	30	0.00631712	59
AT3G43682	molecular_function, mitochondrion, biological_process	30	0.00620219	65
AT5G39280	cell wall, extracellular region, plant-type cell wall organization, plant-type cell wall loosening, unidimensional cell growth, plant-type cell wall modification involved in multidimensional cell growth, membrane	30	0.00600841	87
AT2G21030	nucleus, molecular_function, biological_process	30	0.00595002	93
AT5G38430	response to red light, response to far red light, carbon fixation, photorespiration, ribulose-bisphosphate carboxylase activity, chloroplast membrane, chloroplast envelope, thylakoid, membrane, chloroplast, monooxygenase activity, chloroplast ribulose bisphosphate carboxylase complex, apoplast, oxidation-reduction process, response to blue light, reductive pentose-phosphate cycle, chloroplast str…	30	0.00584795	75
AT2G03290	intracellular protein transport, Golgi apparatus, endoplasmic reticulum-Golgi intermediate compartment membrane, protein transmembrane transporter activity, endoplasmic reticulum-Golgi intermediate compartment, endoplasmic reticulum to Golgi vesicle-mediated transport, Golgi cisterna membrane, endoplasmic reticulum membrane, COPII-coated ER to Golgi transport vesicle, endoplasmic reticulum, Golgi…	30	0.00578704	77
AT3G25490	extracellular region, plasma membrane, phosphorylation, protein serine/threonine kinase activity, ATP binding, cell surface receptor signaling pathway, integral component of membrane, kinase activity, protein phosphorylation	30	0.00520833	87
AT3G31950	nucleus, biological_process	30	0.00462963	31
AT3G29410	magnesium ion binding, transferase activity, chloroplast, sesquiterpene biosynthetic process, cytoplasm, terpene synthase activity, terpenoid biosynthetic process, cyclase activity	30	0.00447427	99
AT4G08430	plasma membrane, cysteine-type peptidase activity, proteolysis	30	0.00426136	100
AT2G05250	protein folding, cytoplasm	30	0.00411805	69
AT5G38190	nucleus, biological_process	30	0.00388702	70
AT5G28850	protein phosphatase regulator activity, calcium ion binding, cytosol, protein phosphatase type 2A complex, protein dephosphorylation, nucleus	30	0.00347665	87
AT3G28100	plasma membrane, transmembrane transporter activity, mitochondrion, integral component of membrane	30	0.00338371	87
AT3G60961	nucleobase-containing compound metabolic process, phosphorylation, ATP binding, hydrolase activity, cytoplasm, nucleobase-containing compound kinase activity	30	0.00197239	41
AT1G55860	protein ubiquitination, ubiquitin ligase complex, cytosol, ubiquitin-dependent protein catabolic process, plasmodesma, mitochondrion, ubiquitin-protein transferase activity, cytoplasm, ubiquitin protein ligase activity, nucleus, membrane	30	0.0015055	84
AT2G09838	mitochondrion, integral component of membrane	29	0.00692455	52
AT3G44115	extracellular region, molecular_function, biological_process	29	0.00651539	94
AT1G45215	extracellular region	29	0.00640459	88
AT4G09464	extracellular region, molecular_function, biological_process	29	0.00639189	48
AT3G44490	NAD-dependent histone deacetylase activity (H3-K14 specific), Sin3-type complex, histone deacetylase complex, histone H3 deacetylation, histone deacetylation, histone H4 deacetylation, positive regulation of transcription by RNA polymerase II, nucleus, histone deacetylase activity	29	0.00566406	37
AT1G35290	extracellular region, acyl-CoA hydrolase activity, palmitoyl-[acyl-carrier-protein] hydrolase activity, hydrolase activity, acting on ester bonds, chloroplast, dodecanoyl-[acyl-carrier-protein] hydrolase activity, lipid metabolic process, myristoyl-[acyl-carrier-protein] hydrolase activity	29	0.0054748	90
AT5G17080	cellular_component, cysteine-type peptidase activity, proteolysis	29	0.0054155	45
AT2G05220	structural constituent of ribosome, cytosolic small ribosomal subunit, ribosome, cytoplasm, translation	29	0.00529487	74
AT1G43080	extracellular region, polygalacturonase activity, plant-type cell wall, carbohydrate metabolic process, cell wall organization, lyase activity	29	0.00497171	72
AT3G27980	extracellular region, cell wall, plant-type cell wall, aspartyl esterase activity, pectinesterase activity, cell wall modification, membrane, pectinesterase inhibitor activity, pectin catabolic process	29	0.00486822	76
AT5G43370	symporter activity, transmembrane transport, carbohydrate:proton symporter activity, cellular response to phosphate starvation, phosphate ion transport, cytoplasm, phosphate ion transmembrane transporter activity, inorganic phosphate transmembrane transporter activity, carbohydrate transmembrane transporter activity, membrane, integral component of membrane	29	0.00481248	90
AT5G28235	plasma membrane, cysteine-type peptidase activity, proteolysis	29	0.00478232	72
AT5G33393	nucleus	29	0.00470932	51
AT3G14540	magnesium ion binding, transferase activity, chloroplast, cytoplasm, terpene synthase activity, sesquiterpene biosynthetic process, terpenoid biosynthetic process, cyclase activity	29	0.0044636	77
AT3G30230	nucleus, molecular_function, biological_process	29	0.00442545	91
AT3G24900	extracellular region, defense response, signal transduction	29	0.00435828	72
AT3G45800	molecular_function, cellular_component, biological_process	29	0.00431227	62
AT5G17160	nucleus, molecular_function, biological_process	29	0.0042231	94
AT1G34410	auxin-activated signaling pathway, regulation of transcription, DNA-templated, DNA-binding transcription factor activity, nucleus, DNA binding	29	0.00408336	91
AT3G26240	NA	29	0.00397097	78
AT5G22150	integral component of membrane, biological_process, molecular_function	29	0.00392475	95
AT5G43500	chromatin remodeling, Ino80 complex, cytoplasm	29	0.00366347	83
AT3G29796	molecular_function, mitochondrion, biological_process	29	0.00342506	78
AT2G13790	receptor serine/threonine kinase binding, plasma membrane, regulation of seedling development, brassinosteroid mediated signaling pathway, protein kinase activity, leaf senescence, cell death, transmembrane receptor protein serine/threonine kinase activity, signaling receptor binding, protein binding, ATP binding, transmembrane receptor protein tyrosine kinase activity, negative regulation of cel…	29	0.00323192	102
AT4G15320	plasma membrane, polysaccharide biosynthetic process, plant-type primary cell wall biogenesis, trans-Golgi network, transferase activity, transferring glycosyl groups, Golgi apparatus, cellulose biosynthetic process, transferase activity, cellulose synthase activity	29	0.00310426	85
AT5G12370	plasma membrane, exocyst, plasmodesma, acceptance of pollen, cytoplasm, molecular_function, membrane	29	0.00289161	97
AT1G56500	protein polyubiquitination, metal ion binding, hydrolase activity, thylakoid membrane, chloroplast, cytoplasm, ubiquitin protein ligase activity, proteasome-mediated ubiquitin-dependent protein catabolic process, integral component of membrane, nonphotochemical quenching, chloroplast thylakoid membrane, chloroplast thylakoid, chloroplast stroma, cell redox homeostasis	29	0.00250497	89
AT2G13126	cellular_component, biological_process, molecular_function	28	0.00669536	96
AT4G08530	lipid binding, extracellular region, lipid transport	28	0.00623053	85
AT4G09466	extracellular region, biological_process, molecular_function	28	0.0061742	43
AT4G13263	extracellular region, molecular_function, biological_process	28	0.00614574	60
AT4G12510	extracellular region, plasmodesma, lipid transport, lipid binding, endoplasmic reticulum	28	0.00613094	97
AT3G30220	nucleus, molecular_function, biological_process	28	0.00609756	75
AT4G09850	molecular_function, mitochondrion, biological_process	28	0.00606323	77
AT4G03350	vegetative to reproductive phase transition of meristem, flower development, cytosol, proteasome binding, nucleoplasm, proteasome complex, ubiquitin binding, cytoplasm, proteasome-mediated ubiquitin-dependent protein catabolic process, nucleus, leaf development, polyubiquitin modification-dependent protein binding	28	0.00584429	68
AT4G00234	chloroplast, biological_process, molecular_function	28	0.00575067	60
AT4G38300	hydrolase activity, hydrolyzing O-glycosyl compounds, extracellular region, carbohydrate metabolic process	28	0.00567376	82
AT2G05140	'de novo' IMP biosynthetic process, phosphoribosylaminoimidazole carboxylase activity, chloroplast, phosphoribosylaminoimidazole carboxylase complex	28	0.00563607	94
AT3G29570	NA	28	0.0056191	90
AT3G24929	biological_process, chloroplast, mitochondrion, molecular_function	28	0.00543373	63
AT1G61290	intracellular protein transport, plasma membrane, SNAP receptor activity, membrane fusion, pollen tube growth, SNARE complex, vesicle docking, SNARE binding, exocytosis, transport vesicle, vesicle fusion, endomembrane system, integral component of membrane	28	0.00537738	96
AT4G10160	protein ubiquitination, ubiquitin-dependent protein catabolic process, metal ion binding, zinc ion binding, ubiquitin-protein transferase activity, ubiquitin protein ligase activity, nucleus, integral component of membrane	28	0.00527406	67
AT3G44120	molecular_function, biological_process	28	0.00516796	55
AT4G07825	integral component of membrane, molecular_function, mitochondrion, biological_process	28	0.00509276	58
AT1G30925	NA	28	0.00474255	60
AT5G38010	quercetin 3-O-glucosyltransferase activity, transferase activity, transferring glycosyl groups, UDP-glycosyltransferase activity, intracellular membrane-bounded organelle, quercetin 7-O-glucosyltransferase activity	28	0.00471619	90
AT3G29800	ATPase activity, plasma membrane, ATP binding, hydrolase activity, biological_process	28	0.00466123	98
AT1G43580	sphingolipid biosynthetic process, plasmodesma, mitochondrion, molecular_function, integral component of membrane	28	0.00451904	100
AT3G14520	magnesium ion binding, chloroplast, sesquiterpene biosynthetic process, terpene synthase activity, cytoplasm, terpenoid biosynthetic process, cyclase activity	28	0.00425015	70
AT4G00290	plasma membrane, cellular response to oxidative stress, mechanosensitive ion channel activity, transmembrane transport, mitochondrion, mitochondrial inner membrane, chloroplast envelope, ion transport, chloroplast, membrane, integral component of membrane	28	0.0041543	103
AT2G04190	mitochondrion, cytoplasm	28	0.00408104	102
AT5G37150	ATP-dependent RNA helicase activity, RNA binding, cytoplasm, nuclear-transcribed mRNA catabolic process, nonsense-mediated decay, nucleus	28	0.00387168	95
AT1G29560	nucleus, metal ion binding	28	0.00382357	75
AT5G35200	plasma membrane, clathrin coat assembly, 1-phosphatidylinositol binding, clathrin-coated pit, Golgi apparatus, clathrin-coated vesicle, endocytosis, clathrin binding	28	0.00354925	70
AT4G11840	calcium ion binding, N-acylphosphatidylethanolamine-specific phospholipase D activity, cytoplasm, phosphatidylcholine metabolic process, phospholipase D activity, lipid catabolic process, membrane	28	0.00353669	85
AT5G48610	nucleus, biological_process, molecular_function	28	0.00334608	101
AT1G52430	nucleus, thiol-dependent ubiquitinyl hydrolase activity, protein deubiquitination, cytosol	28	0.00325392	77
AT3G45810	peroxidase activity, calcium ion binding, membrane, oxidoreductase activity, acting on NAD(P)H, oxygen as acceptor, nucleus, oxidation-reduction process, superoxide-generating NADPH oxidase activity, integral component of membrane	28	0.00322358	88
AT1G56510	defense response, signal transduction, defense response to fungus, incompatible interaction, ATP binding, ADP binding, chloroplast, cytoplasm, cellular response to UV, defense response to oomycetes	28	0.00278801	87
AT3G23530	oxidoreductase activity, cyclopropane-fatty-acyl-phospholipid synthase activity, lipid biosynthetic process, cytoplasm, oxidation-reduction process	28	0.00275184	81
AT1G76720	GTPase activity, translational initiation, translation initiation factor activity, GTP binding, cytoplasm	28	0.00273839	78
AT5G28237	tryptophan synthase activity, chloroplast, tryptophan biosynthetic process, cytoplasm	28	0.00273304	96
AT3G30200	fructose-2,6-bisphosphate 2-phosphatase activity, cytosol, fructose 2,6-bisphosphate metabolic process, 6-phosphofructo-2-kinase activity, nucleus	28	0.00266413	97
AT5G46510	ADP binding, defense response, cytoplasm, signal transduction	28	0.00265101	19
AT5G43513	extracellular region, pollen tube guidance	27	0.00614894	80
AT5G27170	biological_process, molecular_function	27	0.0061294	79
AT4G00280	molecular_function, biological_process	27	0.00607834	85
AT1G63390	nucleus, monooxygenase activity	27	0.00603217	36
AT5G30341	molecular_function, cellular_component, biological_process	27	0.00580146	86
AT4G03945	extracellular region, negative regulation of catalytic activity, pectinesterase activity, cytoplasm, enzyme inhibitor activity, pectinesterase inhibitor activity	27	0.00577787	67
AT3G42990	molecular_function, mitochondrion, biological_process	27	0.00562734	59
AT3G43153	mitochondrion	27	0.00561097	59
AT1G30974	extracellular region	27	0.00557046	76
AT1G44940	mitochondrion	27	0.0055226	99
AT5G17110	molecular_function, cellular_component, biological_process	27	0.00549786	84
AT1G35310	nucleus, defense response, molecular_function	27	0.00547556	57
AT1G63380	oxidation-reduction process, oxidoreductase activity, cellular_component	27	0.00545785	34
AT2G05720	Cul4-RING E3 ubiquitin ligase complex, U6 snRNA binding, U4/U6 x U5 tri-snRNP complex, U4 snRNA binding, nucleus, nucleotide binding, mRNA splicing, via spliceosome	27	0.00537527	96
AT5G39270	extracellular region, cell wall, plant-type cell wall organization, plant-type cell wall loosening, unidimensional cell growth, membrane	27	0.00536566	86
AT4G37682	cellular_component, biological_process, molecular_function	27	0.00526418	70
AT2G02650	RNA-DNA hybrid ribonuclease activity, mitochondrion, nucleic acid binding, RNA-directed DNA polymerase activity, biological_process	27	0.00525803	55
AT3G45500	nucleic acid binding, cellular_component, RNA-DNA hybrid ribonuclease activity, biological_process	27	0.00511848	86
AT1G61330	molecular_function, biological_process	27	0.00486311	101
AT1G72900	ADP binding, defense response, cytoplasm, signal transduction	27	0.00483265	97
AT2G16290	molecular_function, biological_process	27	0.00478469	50
AT3G43470	nucleus, biological_process	27	0.00472606	65
AT4G01540	leaf morphogenesis, multicellular organism development, cytokinin-activated signaling pathway, regulation of transcription, DNA-templated, nuclear membrane, regulation of cell division, DNA-binding transcription factor activity, endoplasmic reticulum membrane, positive regulation of transcription, DNA-templated, nucleus, DNA binding, integral component of membrane	27	0.00428164	79
AT3G25013	mitochondrion, molecular_function	27	0.00427689	46
AT5G62690	cell wall, plasma membrane, response to cold, nucleolus, Golgi apparatus, GTP binding, response to cadmium ion, plasmodesma, microtubule cytoskeleton organization, tubulin complex, structural molecule activity, structural constituent of cytoskeleton, cytoplasm, microtubule-based process, mitotic cell cycle, microtubule, response to salt stress	27	0.00427621	85
AT1G47370	defense response, protein binding, protein self-association, positive regulation of plant-type hypersensitive response, cytoplasm, nucleus	27	0.00396767	83
AT1G57770	oxidoreductase activity, oxidation-reduction process, chloroplast	27	0.00381141	74
AT5G36180	proteolysis, extracellular region, secondary metabolic process, serine-type carboxypeptidase activity	27	0.00379907	74
AT4G08470	protein kinase activity, protein serine/threonine kinase activity, ATP binding, signal transduction by protein phosphorylation, nucleus, cytoplasm, activation of protein kinase activity, MAP kinase kinase kinase activity, stress-activated protein kinase signaling cascade, kinase activity, protein phosphorylation	27	0.00374688	76
AT4G21630	extracellular region, plant-type cell wall, serine-type endopeptidase activity, extracellular space, proteolysis	27	0.00372311	55
AT2G46430	cyclic nucleotide binding, plasma membrane, cGMP binding, cAMP binding, nucleus, ion channel activity, integral component of membrane, calmodulin binding	27	0.00369559	87
AT1G65790	kinase activity, protein kinase activity, extracellular region, plasma membrane, protein serine/threonine kinase activity, chloroplast, transmembrane receptor protein kinase activity, nucleus, membrane, protein phosphorylation, protein autophosphorylation	27	0.00365013	93
AT3G42550	protein catabolic process, extracellular region, aspartic-type endopeptidase activity, proteolysis	27	0.0036452	47
AT2G15260	zinc ion binding	27	0.00360963	94
AT3G51640	molecular_function, chloroplast, biological_process	27	0.0035719	101
AT5G23010	carboxylic acid metabolic process, 2-(2'-methylthio)ethylmalate synthase activity, leucine biosynthetic process, glucosinolate biosynthetic process, response to water deprivation, chloroplast, 2-isopropylmalate synthase activity, transferase activity, transferring acyl groups, acyl groups converted into alkyl on transfer, response to insect	27	0.00345976	98
AT2G14510	protein kinase activity, plasma membrane, protein serine/threonine kinase activity, phosphorylation, protein binding, ATP binding, integral component of membrane, kinase activity, protein phosphorylation	27	0.00340952	93
AT1G62540	4-methylthiopropyl glucosinolate S-oxygenase activity, N,N-dimethylaniline monooxygenase activity, 8-methylthiopropyl glucosinolate S-oxygenase activity, flavin adenine dinucleotide binding, NADP binding, glucosinolate biosynthetic process, 7-methylthiopropyl glucosinolate S-oxygenase activity, 3-methylthiopropyl glucosinolate S-oxygenase activity, 5-methylthiopropyl glucosinolate S-oxygenase act…	27	0.0034078	97
AT3G44370	mitochondrion, mitochondrial inner membrane, membrane insertase activity, chloroplast, integral component of membrane	27	0.00305464	102
AT2G05710	cell wall, response to abscisic acid, glyoxylate cycle, response to salt stress, chloroplast stroma, response to oxidative stress, mitochondrion, chloroplast, cytoplasm, tricarboxylic acid cycle, isocitrate metabolic process, vacuolar membrane, citrate metabolic process, seedling development, aconitate hydratase activity, response to cadmium ion, 4 iron, 4 sulfur cluster binding, cytosol, protein…	27	0.0029098	89
AT3G23100	protein binding, ATP binding, double-strand break repair via nonhomologous end joining, nucleus, protein C-terminus binding, DNA binding, DNA recombination	27	0.00277835	90
AT4G33300	defense response, defense response to bacterium, ATP binding, ADP binding, chloroplast, apoplast	27	0.00268123	97
AT2G04160	extracellular region, cell wall, serine-type endopeptidase activity, proteolysis, response to auxin, lateral root morphogenesis	27	0.00257707	88
AT2G08986	molecular_function, cellular_component, biological_process	27	0.00217707	46
AT3G28899	mitochondrion	26	0.00620821	90
AT3G30430	molecular_function, cellular_component, biological_process	26	0.00598527	70
AT4G00232	nucleus, sequence-specific DNA binding, regulation of transcription, DNA-templated	26	0.00582437	57
AT2G04066	drug transmembrane transport, antiporter activity, drug transmembrane transporter activity, chloroplast, integral component of membrane	26	0.00561555	86
AT3G29560	molecular_function, mitochondrion, biological_process	26	0.00553663	85
AT3G27503	extracellular region, killing of cells of other organism, defense response to fungus, signal transduction	26	0.00544845	94
AT5G36140	oxidoreductase activity, acting on paired donors, with incorporation or reduction of molecular oxygen, NAD(P)H as one donor, and incorporation of one atom of oxygen, multicellular organism development, triterpenoid metabolic process, brassinosteroid homeostasis, chloroplast, monooxygenase activity, brassinosteroid biosynthetic process, oxidation-reduction process, sterol metabolic process	26	0.00515158	78
AT3G45790	protein serine/threonine kinase activity, phosphorylation, signal transduction by protein phosphorylation, ATP binding, cytoplasm, activation of protein kinase activity, stress-activated protein kinase signaling cascade, kinase activity	26	0.00498371	59
AT4G19930	plasma membrane, molecular_function, mitochondrion, biological_process	26	0.00491029	94
AT3G50480	response to symbiotic bacterium, response to external biotic stimulus, response to salicylic acid, response to fungus, response to symbiotic fungus, response to jasmonic acid, chloroplast, plant-type hypersensitive response, molecular_function, response to bacterium, response to ethylene, response to other organism, defense response to fungus, integral component of membrane	26	0.00488722	92
AT1G72940	ADP binding, defense response, cytoplasm, signal transduction	26	0.00462798	88
AT1G28500	nucleus, molecular_function, biological_process	26	0.00459445	90
AT4G32230	biological_process, mitochondrion, molecular_function	26	0.00458069	80
AT4G03960	defense response, protein tyrosine phosphatase activity, phosphoprotein phosphatase activity, regulation of defense response to bacterium, cytoplasm	26	0.00457505	75
AT5G37990	methyltransferase activity, metal ion binding, S-adenosylmethionine-dependent methyltransferase activity, methylation, chloroplast	26	0.00451154	91
AT3G28900	structural constituent of ribosome, ribosome, cytoplasm, cytosolic ribosome, cytosolic large ribosomal subunit, translation, ribosome biogenesis	26	0.00447427	66
AT3G27490	histone binding, protein binding, regulation of seed germination, nucleus, regulation of seed dormancy process	26	0.00429894	98
AT3G62470	biological_process, mitochondrion, molecular_function	26	0.00428054	75
AT1G52440	nucleus, hydrolase activity, biological_process	26	0.0042721	95
AT2G04450	positive regulation of salicylic acid mediated signaling pathway, cytosol, metal ion binding, NAD+ diphosphatase activity, ADP-ribose diphosphatase activity, hydrolase activity, NAD binding, nucleus, response to other organism, NADH pyrophosphatase activity	26	0.00423315	93
AT5G43350	plasma membrane, arsenate ion transmembrane transport, symporter activity, protein binding, carbohydrate:proton symporter activity, cellular response to phosphate starvation, arsenate ion transmembrane transporter activity, phosphate ion transport, cytoplasm, phosphate ion transmembrane transporter activity, inorganic phosphate transmembrane transporter activity, carbohydrate transmembrane transp…	26	0.00422078	94
AT1G35750	regulation of translation, cytoplasm, RNA binding	26	0.00421257	97
AT5G28910	protein N-linked glycosylation, transferase activity, transferring glycosyl groups, mitochondrion, N-glycan fucosylation, integral component of membrane, alpha-(1->6)-fucosyltransferase activity	26	0.00404355	78
AT3G16410	plasmodesma, cytoplasm, nitrile biosynthetic process, glucosinolate catabolic process, carbohydrate binding	26	0.00397007	84
AT1G35520	auxin-activated signaling pathway, regulation of transcription, DNA-templated, DNA-binding transcription factor activity, nucleus, DNA binding	26	0.00370846	70
AT3G44510	chloroplast, cytoplasm, biological_process	26	0.00366817	90
AT4G05040	cytoplasm, membrane	26	0.00363535	63
AT1G69740	cytosol, porphobilinogen synthase activity, zinc ion binding, heme biosynthetic process, protoporphyrinogen IX biosynthetic process, chlorophyll biosynthetic process, chloroplast, porphyrin-containing compound biosynthetic process, chloroplast stroma	26	0.00363179	86
AT4G30720	chloroplast, photosynthesis	26	0.00341521	78
AT4G21640	extracellular region, serine-type endopeptidase activity, extracellular space, proteolysis	26	0.00334018	77
AT4G08480	regulation of defense response, protein serine/threonine kinase activity, root system development, protein binding, signal transduction by protein phosphorylation, ATP binding, innate immune response, nucleus, MAP kinase activity, cytoplasm, response to L-glutamate, activation of protein kinase activity, stress-activated protein kinase signaling cascade, kinase activity	26	0.00330999	91
AT3G60160	vacuolar membrane, transmembrane transport, plasmodesma, ATP binding, plant-type vacuole, chloroplast, response to nematode, ATPase activity, coupled to transmembrane movement of substances, membrane, integral component of membrane	26	0.00276566	35
AT1G58520	lipid catabolic process, lipase activity, chloroplast, extracellular region	26	0.00204098	95
AT1G49040	cytokinesis by cell plate formation, plasma membrane, Cul4-RING E3 ubiquitin ligase complex, protein binding, clathrin-coated vesicle, negative regulation of innate immune response, guard mother cell cytokinesis, nucleus, regulation of growth, multidimensional cell growth	26	0.00189132	48
AT1G36180	acetyl-CoA carboxylase activity, chloroplast	26	0.00157318	98
AT2G27120	epsilon DNA polymerase complex, mitotic cell cycle, DNA binding, DNA replication proofreading, single-stranded DNA 3'-5' exodeoxyribonuclease activity, base-excision repair, gap-filling, leading strand elongation, nucleus, nucleotide-excision repair, DNA gap filling, DNA-directed DNA polymerase activity	26	0.00151843	100
AT2G12977	NA	25	0.00600384	75
AT4G08028	extracellular region, killing of cells of other organism, defense response to fungus	25	0.00576834	64
AT2G04063	molecular_function, biological_process	25	0.00565739	87
AT2G13125	molecular_function, cytoplasm, biological_process	25	0.00564844	93
AT5G18050	plasma membrane, auxin-activated signaling pathway, multicellular organism development, mitochondrion, molecular_function, regulation of growth, response to auxin	25	0.00557165	95
AT1G43310	chloroplast	25	0.00555432	72
AT3G42940	nucleus, biological_process, molecular_function	25	0.00545732	73
AT2G03030	defense response, cytoplasm, signal transduction	25	0.00525652	56
AT4G03965	nucleus, biological_process	25	0.00506175	63
AT5G33210	nucleus	25	0.00503322	81
AT3G29385	biological_process, mitochondrion, molecular_function	25	0.00499301	95
AT4G37685	biological_process, mitochondrion, molecular_function	25	0.00496032	56
AT5G37760	protein folding, cytoplasm	25	0.00494951	85
AT5G55890	biological_process, mitochondrion, molecular_function	25	0.00490196	66
AT2G07120	molecular_function, mitochondrion, biological_process	25	0.00488568	77
AT4G32208	ATPase activity, coupled, ATPase activity, vacuolar membrane, chaperone cofactor-dependent protein refolding, protein refolding, unfolded protein binding, mitochondrion, ATP binding, misfolded protein binding, cellular response to unfolded protein, protein folding chaperone, cytoplasm, heat shock protein binding, cellular response to heat, response to unfolded protein	25	0.00487995	39
AT4G38290	biological_process, cytoplasm, molecular_function	25	0.00482998	79
AT4G13572	molecular_function, mitochondrion, biological_process	25	0.00480954	83
AT5G28060	cell wall, cytosolic small ribosomal subunit, structural constituent of ribosome, ribosome, membrane, cytoplasm, cytosolic ribosome, translation, ribosome biogenesis	25	0.00467028	63
AT1G34440	integral component of membrane, biological_process, mitochondrion, molecular_function	25	0.00463908	83
AT3G24890	membrane, mitochondrion	25	0.0046032	60
AT2G14710	biological_process, molecular_function	25	0.00456955	82
AT4G38280	nucleus, molecular_function, biological_process, integral component of membrane	25	0.00449075	79
AT4G16220	extracellular region	25	0.00443341	87
AT2G29850	molecular_function, cellular_component, biological_process	25	0.00440995	84
AT2G16120	plasma membrane, integral component of plasma membrane, monosaccharide transmembrane transport, carbohydrate:proton symporter activity, carbohydrate transmembrane transporter activity, pollen tube, membrane	25	0.00437522	84
AT1G63400	mitochondrion, biological_process	25	0.00436072	62
AT2G05850	extracellular region, serine-type carboxypeptidase activity, proteolysis involved in cellular protein catabolic process, proteolysis, vacuole	25	0.00430589	49
AT3G30520	nucleus, molecular_function, biological_process	25	0.00428596	72
AT5G43460	biological_process, chloroplast, molecular_function, endoplasmic reticulum, integral component of membrane	25	0.00425315	102
AT1G62910	chloroplast, mitochondrion	25	0.00423657	76
AT1G55440	nucleus	25	0.00419393	70
AT1G55430	nucleus	25	0.0041855	47
AT1G72890	defense response, cytoplasm	25	0.00413633	100
AT2G04080	transporter activity, drug transmembrane transport, antiporter activity, drug transmembrane transporter activity, membrane, integral component of membrane	25	0.00412269	78
AT1G65880	defense response, glucosinolate biosynthetic process, benzoate-CoA ligase activity, chloroplast, peroxisome	25	0.00409232	41
AT5G28810	biological_process, molecular_function	25	0.00407034	80
AT3G61510	ethylene biosynthetic process, 1-aminocyclopropane-1-carboxylate synthase activity, cytoplasm, pyridoxal phosphate binding	25	0.00400962	77
AT3G43260	molecular_function, cellular_component, biological_process	25	0.00398788	56
AT2G07140	molecular_function, chloroplast, biological_process	25	0.00397456	93
AT3G23120	plasma membrane, defense response, signal transduction, kinase activity, integral component of membrane	25	0.00393453	89
AT3G61520	molecular_function, mitochondrion, biological_process	25	0.00393267	76
AT2G04620	zinc ion import across plasma membrane, cation transmembrane transporter activity, Golgi apparatus, protein binding, membrane, cation transport, efflux transmembrane transporter activity	25	0.00390869	93
AT2G15710	NA	25	0.00387297	101
AT4G09900	methyl jasmonate esterase activity, methyl indole-3-acetate esterase activity, methyl salicylate esterase activity, salicylic acid metabolic process, hydrolase activity, chloroplast, cytoplasm, jasmonic acid metabolic process	25	0.00386399	102
AT2G16580	response to auxin, mitochondrion, molecular_function	25	0.00381913	46
AT1G41820	cellular_component, biological_process, molecular_function	25	0.00372024	96
AT1G49050	extracellular region, protein catabolic process, protein binding, aspartic-type endopeptidase activity, proteolysis, defense response to fungus, integral component of membrane	25	0.00366408	95
AT1G34310	auxin-activated signaling pathway, regulation of transcription, DNA-templated, DNA-binding transcription factor activity, nucleus, DNA binding	25	0.00358577	87
AT2G16090	protein ubiquitination, ubiquitin ligase complex, protein polyubiquitination, ubiquitin-dependent protein catabolic process, metal ion binding, ubiquitin conjugating enzyme binding, ubiquitin-protein transferase activity, cytoplasm, ubiquitin protein ligase activity, positive regulation of proteasomal ubiquitin-dependent protein catabolic process	25	0.00346404	84
AT3G45990	intracellular, actin cytoskeleton, actin filament depolymerization, cytoplasm, actin binding	25	0.00339766	91
AT3G32400	nucleus, chloroplast, actin binding	25	0.00329946	60
AT2G14740	endosome, intracellular protein transport, protein targeting to vacuole, calcium ion binding, Golgi transport complex, integral component of plasma membrane, trans-Golgi network, ubiquitin-dependent protein catabolic process, Golgi apparatus, late endosome membrane, Golgi membrane, ubiquitin protein ligase activity, clathrin-coated vesicle membrane, Golgi to vacuole transport, membrane, integral …	25	0.00324929	60
AT1G35320	biological_process, mitochondrion, molecular_function	25	0.00320677	48
AT5G52530	nucleus, molecular_function, biological_process	25	0.00308794	103
AT5G38280	protein kinase activity, extracellular region, transmembrane receptor protein serine/threonine kinase activity, plasmodesma, ATP binding, response to fungus, integral component of membrane, kinase activity, protein phosphorylation	25	0.00304804	97
AT5G46260	ADP binding, defense response, signal transduction	25	0.0030281	87
AT2G14440	protein kinase activity, extracellular region, plasma membrane, protein serine/threonine kinase activity, protein phosphorylation, phosphorylation, ATP binding, kinase activity, integral component of membrane	25	0.00299545	72
AT4G09430	defense response, chloroplast	25	0.00296103	95
AT1G33080	plasma membrane, transporter activity, drug transmembrane transport, antiporter activity, drug transmembrane transporter activity, cytoplasm, membrane, integral component of membrane	25	0.002849	76
AT4G14140	DNA methylation, chromatin organization, chromatin binding, C-5 methylation of cytosine, DNA mediated transformation, maintenance of DNA methylation, DNA (cytosine-5-)-methyltransferase activity, nucleus, DNA binding, DNA methylation on cytosine within a CG sequence	25	0.00255467	100
AT1G52940	protein serine/threonine phosphatase activity, extracellular region, metal ion binding, acid phosphatase activity, dephosphorylation	25	0.0022079	103
AT4G19490	retrograde transport, endosome to Golgi, GARP complex, Golgi apparatus, chloroplast, syntaxin binding, Golgi to vacuole transport	25	0.0021322	98
AT3G24880	nucleus, NuA4 histone acetyltransferase complex, protein binding	25	0.00188041	58
AT3G25011	NA	24	0.00583516	50
AT1G47690	molecular_function, biological_process	24	0.00578035	65
AT4G08073	molecular_function, cellular_component, biological_process	24	0.00573888	73
AT5G35069	biological_process, mitochondrion, molecular_function	24	0.00573888	80
AT5G29807	molecular_function, biological_process	24	0.00564175	75
AT3G32905	molecular_function, cellular_component, biological_process	24	0.00563777	86
AT3G30222	mitochondrion, integral component of membrane	24	0.00561404	72
AT3G12840	nucleus, biological_process, molecular_function	24	0.0056101	92
AT3G23715	extracellular region, killing of cells of other organism, defense response to fungus, signal transduction	24	0.00542618	56
AT4G09462	extracellular region, biological_process, molecular_function	24	0.00537755	68
AT5G18037	nucleus, DNA binding, regulation of transcription, DNA-templated	24	0.00537514	93
AT2G04925	extracellular region, killing of cells of other organism, defense response to fungus	24	0.00533215	89
AT3G43970	nucleus, molecular_function, biological_process	24	0.00528634	86
AT3G45930	nucleus, DNA binding	24	0.00526316	92
AT1G45190	extracellular region, molecular_function, biological_process	24	0.00515796	88
AT4G12520	lipid binding, extracellular region, lipid transport	24	0.00512601	92
AT1G29580	mediator complex, molecular_function, biological_process	24	0.00510313	61
AT2G29860	biological_process, cytoplasm, molecular_function	24	0.00508259	86
AT1G45243	extracellular region	24	0.00500939	92
AT5G17120	nucleus, molecular_function, biological_process	24	0.00500521	89
AT3G45920	nucleus, protein kinase activity, protein phosphorylation, ATP binding	24	0.00498029	88
AT4G03360	cytosol, proteasome binding, nucleoplasm, proteasome complex, chloroplast, ubiquitin binding, proteasome-mediated ubiquitin-dependent protein catabolic process, polyubiquitin modification-dependent protein binding	24	0.00494438	67
AT2G03310	biological_process, mitochondrion, molecular_function	24	0.00487112	72
AT3G42160	cell wall, aspartyl esterase activity, pectinesterase activity, cell wall modification, nucleus, lyase activity	24	0.00475153	58
AT3G44760	molecular_function, biological_process, mitochondrion, integral component of membrane	24	0.00474684	102
AT4G09870	molecular_function, biological_process	24	0.00468201	56
AT2G04920	nucleus, ubiquitin-protein transferase activity, ubiquitin-dependent protein catabolic process	24	0.00467836	81
AT2G21040	endoplasmic reticulum, biological_process	24	0.00465748	92
AT1G42680	cytoplasm	24	0.00459418	78
AT5G37750	protein folding, cytoplasm	24	0.00456534	92
AT4G08380	biological_process, molecular_function	24	0.00451722	98
AT5G29070	biological_process, molecular_function	24	0.00449354	84
AT4G07670	nucleus, peptidase activity, mitochondrion, proteolysis	24	0.00441501	40
AT4G10150	protein ubiquitination, ubiquitin-dependent protein catabolic process, metal ion binding, zinc ion binding, ubiquitin protein ligase activity, integral component of membrane	24	0.00440125	73
AT2G40510	structural constituent of ribosome, cytosolic small ribosomal subunit, cytosol, ribosome, plasmodesma, chloroplast, cytoplasm, mRNA binding, translation, ribosome biogenesis	24	0.00439963	79
AT4G13570	chromatin organization, protein heterodimerization activity, nuclear chromatin, nucleosome, nucleus, DNA binding	24	0.00439078	83
AT3G44430	molecular_function, biological_process, mitochondrion, integral component of membrane	24	0.0043692	67
AT4G10670	positive regulation of transcription elongation from RNA polymerase II promoter, histone binding, transcription elongation from RNA polymerase II promoter, DNA replication-independent nucleosome organization, nucleus, nucleosome binding, FACT complex	24	0.00433604	95
AT1G21120	methyltransferase activity, cytosol, S-adenosylmethionine-dependent methyltransferase activity, protein dimerization activity, methylation, aromatic compound biosynthetic process, O-methyltransferase activity, nucleus, indole glucosinolate metabolic process	24	0.00432822	97
AT1G21110	cytosol, S-adenosylmethionine-dependent methyltransferase activity, protein dimerization activity, methylation, aromatic compound biosynthetic process, O-methyltransferase activity, nucleus	24	0.00430725	93
AT4G11540	extracellular region, intracellular signal transduction	24	0.00430339	75
AT2G29840	nucleus, zinc ion binding	24	0.00428878	52
AT3G28007	plasma membrane, integral component of plasma membrane, protein binding, protein homooligomerization, sugar transmembrane transporter activity, membrane	24	0.00424553	76
AT2G03560	nucleus, ubiquitin-protein transferase activity, ubiquitin-dependent protein catabolic process	24	0.00418337	96
AT5G18040	response to cold, response to oxidative stress, response to heat, mitochondrion, cytoplasm, molecular_function, nucleus, heat acclimation	24	0.00418337	89
AT2G16300	biological_process, molecular_function	24	0.00418264	60
AT3G44130	biological_process, molecular_function	24	0.00416089	68
AT3G29090	cell wall, pectin metabolic process, plant-type cell wall, aspartyl esterase activity, defense response to Gram-negative bacterium, pectinesterase activity, cell wall modification, nucleus, pectin catabolic process	24	0.00415584	77
AT1G67640	amino acid transport, plasma membrane, amine transmembrane transporter activity, amino acid transmembrane transport, amino acid transmembrane transporter activity, membrane, integral component of membrane	24	0.00415225	63
AT1G47640	Golgi apparatus, mitochondrion, chloroplast, molecular_function, integral component of membrane, biological_process	24	0.00404108	84
AT1G29570	metal ion binding, nucleus, biological_process, DNA binding	24	0.00403769	61
AT1G43090	extracellular region, polygalacturonase activity, carbohydrate metabolic process, plant-type cell wall, cell wall organization, lyase activity, integral component of membrane	24	0.00403158	64
AT5G02330	nucleus	24	0.0040201	82
AT5G28823	molecular_function, cellular_component, biological_process	24	0.00401539	78
AT5G39690	nucleus, DNA-binding transcription factor activity, regulation of transcription, DNA-templated	24	0.00398936	92
AT3G27510	nucleus	24	0.00392029	83
AT1G28490	trans-Golgi network transport vesicle, intracellular protein transport, SNAP receptor activity, trans-Golgi network, abscisic acid-activated signaling pathway, membrane fusion, Golgi apparatus, late endosome membrane, protein binding, SNARE complex, vesicle docking, SNARE binding, Golgi vesicle transport, vesicle fusion, endomembrane system, integral component of membrane	24	0.00391645	96
AT3G10130	heme binding, plastoglobule, chloroplast, chloroplast thylakoid membrane, biological_process	24	0.00387472	83
AT1G44050	nucleus, intracellular signal transduction	24	0.00383877	85
AT5G25757	nucleus	24	0.00383448	79
AT5G22160	nucleus, biological_process, molecular_function, integral component of membrane	24	0.00380288	88
AT2G11620	molecular_function, cellular_component, biological_process	24	0.00379027	95
AT1G50190	NA	24	0.00365297	88
AT4G10840	plasma membrane, protein binding, cytoplasm, nucleus, microtubule	24	0.00355608	90
AT5G27060	extracellular region, plasma membrane, defense response, signal transduction, kinase activity, integral component of membrane	24	0.00349192	76
AT5G54710	cytoplasm, biological_process	24	0.0034652	99
AT1G34390	auxin-activated signaling pathway, regulation of transcription, DNA-templated, DNA-binding transcription factor activity, nucleus, DNA binding	24	0.00339127	64
AT3G51650	chloroplast, biological_process, molecular_function	24	0.00323974	87
AT1G43770	nucleus, DNA binding, regulation of transcription, DNA-templated	24	0.00321371	67
AT1G43780	extracellular region, metal ion binding, serine-type carboxypeptidase activity, proteolysis involved in cellular protein catabolic process, proteolysis, vacuole	24	0.00316289	97
AT4G07990	nucleus, protein folding	24	0.00292719	79
AT4G00240	phospholipase D activity, calcium ion binding, N-acylphosphatidylethanolamine-specific phospholipase D activity, cytoplasm, phosphatidylcholine metabolic process, nucleus, lipid catabolic process, membrane	24	0.00287839	64
AT4G16530	cellular_component, biological_process, molecular_function	24	0.00283755	94
AT1G02520	plasma membrane, transmembrane transport, plasmodesma, ATP binding, nucleus, basipetal auxin transport, auxin efflux transmembrane transporter activity, ATPase activity, coupled to transmembrane movement of substances, integral component of membrane	24	0.0026391	98
AT5G27360	transmembrane transporter activity, integral component of plasma membrane, transmembrane transport, mitochondrion, carbohydrate:proton symporter activity, chloroplast, carbohydrate transmembrane transporter activity, membrane, integral component of membrane	24	0.00251757	56
AT3G61480	Golgi apparatus, biological_process, molecular_function	24	0.00226415	40
AT5G22780	intracellular protein transport, plasma membrane, protein binding, AP-2 adaptor complex, clathrin adaptor activity, clathrin-dependent endocytosis, lipid binding	24	0.00196802	76
AT3G30391	NA	23	0.00560429	79
AT1G47700	biological_process, molecular_function	23	0.0055395	72
AT3G25014	NA	23	0.00552752	43
AT4G06740	biological_process, molecular_function	23	0.00540287	54
AT5G34828	extracellular region	23	0.00538012	86
AT5G36130	oxygen binding, multicellular organism development, mitochondrion, brassinosteroid homeostasis, monooxygenase activity, brassinosteroid biosynthetic process, oxidation-reduction process, sterol metabolic process	23	0.00509075	87
AT2G07110	nucleolus, nuclear exosome (RNase complex), U4 snRNA 3'-end processing, nuclear mRNA surveillance, polyadenylation-dependent snoRNA 3'-end processing, chloroplast, exonuclease activity, nuclear-transcribed mRNA catabolic process, exonucleolytic, 3'-5', cytoplasmic exosome (RNase complex), rRNA catabolic process	23	0.00500217	95
AT3G31350	biological_process, mitochondrion, molecular_function	23	0.00496224	32
AT4G09590	anchored component of plasma membrane, plasmodesma, integral component of membrane	23	0.00496224	70
AT1G43600	dephosphorylation of RNA polymerase II C-terminal domain, nucleus, RNA polymerase II CTD heptapeptide repeat phosphatase activity, mitochondrion	23	0.00493033	53
AT4G07820	extracellular region, extracellular space, molecular_function	23	0.00490824	64
AT4G04423	nucleus	23	0.00475207	63
AT5G43490	molecular_function, cellular_component, biological_process	23	0.00475108	60
AT5G35540	integral component of membrane, molecular_function, biological_process	23	0.00473641	36
AT5G39300	cell wall, extracellular region, plant-type cell wall organization, plant-type cell wall loosening, unidimensional cell growth, plant-type cell wall modification involved in multidimensional cell growth, membrane	23	0.0046371	84
AT3G44780	chloroplast, biological_process, molecular_function	23	0.00459724	46
AT2G16190	nucleus, biological_process, molecular_function	23	0.00449658	88
AT5G17150	nucleus, biological_process, molecular_function	23	0.00449482	38
AT4G11521	extracellular region	23	0.00446602	83
AT4G00250	sequence-specific DNA binding, negative regulation of gene expression, regulation of transcription, DNA-templated, protein binding, chloroplast, nucleus, transcription regulatory region DNA binding, cellular response to glucose stimulus	23	0.00437179	62
AT2G02660	molecular_function, biological_process	23	0.00436847	84
AT4G08370	plant-type cell wall organization, structural constituent of cell wall	23	0.00429746	96
AT3G44020	integral component of membrane, chloroplast, chloroplast thylakoid lumen	23	0.00429265	83
AT3G28810	molecular_function, chloroplast, biological_process	23	0.00420475	99
AT3G26250	cellular_component	23	0.00420322	58
AT4G06744	extracellular region	23	0.00418791	54
AT3G29630	quercetin 3-O-glucosyltransferase activity, transferase activity, transferring glycosyl groups, UDP-glycosyltransferase activity, chloroplast, intracellular membrane-bounded organelle, transferase activity, transferring hexosyl groups, quercetin 7-O-glucosyltransferase activity	23	0.00412113	86
AT5G27945	nucleus, nucleotide binding, heterotrimeric G-protein complex, anaphase-promoting complex	23	0.00411155	87
AT4G15260	intracellular membrane-bounded organelle, transferase activity, transferring glycosyl groups, UDP-glycosyltransferase activity, transferase activity, transferring hexosyl groups	23	0.0040708	66
AT3G06435	biological_process, mitochondrion, molecular_function, membrane, integral component of membrane	23	0.00406145	71
AT1G65190	protein kinase activity, plasma membrane, protein serine/threonine kinase activity, ATP binding, cell surface receptor signaling pathway, protein phosphorylation	23	0.00404645	85
AT5G43360	plasma membrane, symporter activity, transmembrane transport, carbohydrate:proton symporter activity, phosphate ion transport, cytoplasm, phosphate ion transmembrane transporter activity, inorganic phosphate transmembrane transporter activity, carbohydrate transmembrane transporter activity, membrane, integral component of membrane	23	0.00404218	89
AT3G50740	coniferyl-alcohol glucosyltransferase activity, lignin metabolic process, quercetin 3-O-glucosyltransferase activity, response to toxic substance, transferase activity, transferring glycosyl groups, UDP-glycosyltransferase activity, nucleus, chloroplast, intracellular membrane-bounded organelle, quercetin 7-O-glucosyltransferase activity	23	0.00401887	42
AT1G65990	antioxidant activity, hydrogen peroxide catabolic process, cellular response to oxidative stress, cytoplasm, thioredoxin peroxidase activity, oxidation-reduction process, cell redox homeostasis	23	0.00391956	72
AT5G17170	iron ion binding, metal ion binding, chloroplast envelope, chloroplast, chloroplast thylakoid membrane, chloroplast thylakoid, integral component of membrane	23	0.00385583	100
AT1G55450	response to salt stress	23	0.00384937	61
AT4G00260	embryo development ending in seed dormancy, regulation of transcription, DNA-templated, DNA-binding transcription factor activity, chloroplast, nucleus, DNA binding	23	0.00378289	57
AT5G10330	histidine biosynthetic process, embryo development ending in seed dormancy, chloroplast, cytoplasm, histidinol-phosphate transaminase activity	23	0.00365602	78
AT3G42150	molecular_function, biological_process, integral component of membrane	23	0.00363694	100
AT1G44030	nucleus	23	0.00359038	61
AT1G63050	transferase activity, transferring acyl groups, 1-acylglycerophosphocholine O-acyltransferase activity, triglyceride metabolic process, glycerolipid biosynthetic process, lysophospholipid acyltransferase activity, protein binding, triglyceride biosynthetic process, endoplasmic reticulum membrane, galactolipid biosynthetic process, phospholipid biosynthetic process, endoplasmic reticulum, membrane…	23	0.00358982	97
AT1G33070	mitochondrion	23	0.00358814	53
AT5G34870	nucleic acid binding, nucleus, biological_process	23	0.00357977	46
AT3G16400	response to herbivore, cytoplasm, nitrile biosynthetic process, mRNA binding, glucosinolate catabolic process, carbohydrate binding	23	0.00356092	103
AT1G43020	molecular_function, chloroplast, biological_process	23	0.00353411	48
AT1G07780	tryptophan metabolic process, chloroplast, nucleus, tryptophan biosynthetic process, phosphoribosylanthranilate isomerase activity	23	0.0034738	78
AT5G26667	phosphorylation, cytosol, pyrimidine ribonucleoside monophosphate metabolic process, cytidylate kinase activity, nucleus, ATP binding, uridylate kinase activity, cytoplasm, apoplast, pyrimidine nucleotide biosynthetic process, 'de novo' pyrimidine nucleobase biosynthetic process	23	0.00345917	80
AT3G25020	extracellular region, plasma membrane, defense response, signal transduction, protein binding, regulation of defense response to fungus, regulation of defense response to oomycetes, response to molecule of fungal origin, integral component of membrane	23	0.00344724	53
AT2G06960	oxidoreductase activity, oxidation-reduction process, 2-oxoglutarate-dependent dioxygenase activity, cytoplasm	23	0.00344311	52
AT5G41240	peroxisome, toxin catabolic process, cytoplasm, glutathione transferase activity	23	0.0034313	53
AT5G24200	nucleus	23	0.00338733	99
AT2G24945	biological_process, mitochondrion, molecular_function	23	0.00337293	55
AT2G24940	nucleus, steroid binding, cytosol	23	0.00336356	55
AT1G29590	regulation of translation, translational initiation, translation initiation factor activity, RNA binding, RNA 7-methylguanosine cap binding, cytoplasm, nucleus, eukaryotic translation initiation factor 4F complex	23	0.00332803	59
AT3G42950	polygalacturonase activity, extracellular region, carbohydrate metabolic process, cell wall organization, chloroplast, lyase activity, integral component of membrane	23	0.00331842	45
AT3G45940	hydrolase activity, hydrolyzing O-glycosyl compounds, plasma membrane, plasmodesma	23	0.00331174	85
AT5G37160	ATP-dependent RNA helicase activity, RNA binding, cytoplasm, nuclear-transcribed mRNA catabolic process, nonsense-mediated decay, nucleus	23	0.00330935	92
AT4G15396	extracellular region, multicellular organism development, brassinosteroid homeostasis, monooxygenase activity, brassinosteroid biosynthetic process, oxidation-reduction process, membrane, sterol metabolic process	23	0.00329277	57
AT5G37360	biological_process, chloroplast, molecular_function, chloroplast thylakoid membrane, integral component of membrane	23	0.00328243	96
AT1G35240	auxin-activated signaling pathway, regulation of transcription, DNA-templated, DNA-binding transcription factor activity, nucleus, DNA binding	23	0.00325502	86
AT3G32920	single-stranded DNA binding, DNA repair, ATP binding, hydrolase activity, SOS response, chloroplast, cytoplasm, DNA binding, DNA-dependent ATPase activity, DNA recombination	23	0.00307117	72
AT4G08500	activation of protein kinase activity, kinase binding, cold acclimation, DNA binding, response to salt stress, response to cold, root meristem growth, signal transduction by protein phosphorylation, cytoplasm, plasma membrane, protein serine/threonine kinase activity, response to cadmium ion, innate immune response, response to L-glutamate, MAPK cascade, MAP kinase kinase kinase activity, stress-…	23	0.00304716	69
AT5G25230	GTPase activity, mRNA splicing, via spliceosome, nucleolus, translation factor activity, RNA binding, cytosol, U5 snRNA binding, U2-type catalytic step 2 spliceosome, plasmodesma, U4/U6 x U5 tri-snRNP complex, ribonucleoprotein complex, cytoplasm, translation elongation factor activity	23	0.00291693	99
AT1G33110	transporter activity, drug transmembrane transport, antiporter activity, drug transmembrane transporter activity, cytoplasm, membrane, integral component of membrane	23	0.00290918	80
AT2G13800	protein kinase activity, plasma membrane, protein serine/threonine kinase activity, signal transduction, transmembrane receptor protein serine/threonine kinase activity, protein binding, ATP binding, signaling receptor binding, chloroplast, integral component of membrane, identical protein binding, protein phosphorylation	23	0.00288655	96
AT3G23480	cytoplasm	23	0.00283426	102
AT5G27300	mitochondrion, biological_process	23	0.00281174	88
AT3G60970	vacuolar membrane, transmembrane transport, ATP binding, plant-type vacuole, ATPase activity, coupled to transmembrane movement of substances, membrane, integral component of membrane	23	0.00281139	29
AT1G56520	nucleus, defense response, chloroplast	23	0.00276775	69
AT1G65200	nucleus	23	0.00276476	67
AT4G16940	defense response, cytoplasm, mitochondrion	23	0.00272028	24
AT1G51820	protein kinase activity, phosphorylation, protein serine/threonine kinase activity, protein binding, ATP binding, integral component of membrane, kinase activity, protein phosphorylation	23	0.00271354	61
AT1G07810	plasma membrane, vacuolar membrane, manganese ion transport, endoplasmic reticulum, cellular manganese ion homeostasis, metal ion binding, response to cadmium ion, ATP binding, endoplasmic reticulum membrane, calcium ion transport, response to manganese ion, nucleus, integral component of endoplasmic reticulum membrane, proton-exporting ATPase activity, phosphorylative mechanism, calcium-transpor…	23	0.00270843	97
AT5G40060	chloroplast, cytoplasm	23	0.00269953	91
AT5G46270	defense response, chloroplast	23	0.00263128	80
AT1G43620	seed germination, lipid glycosylation, carbohydrate metabolic process, vacuolar membrane, cholesterol allpha-glucosyltransferase activity, transferase activity, transferring glycosyl groups, UDP-glycosyltransferase activity, sterol biosynthetic process, soladodine glucosyltransferase activity, sterol 3-beta-glucosyltransferase activity, brassicasterol glucosyltransferase activity, flavonoid biosy…	23	0.00261721	75
AT2G15480	quercetin 3-O-glucosyltransferase activity, defense response, myricetin 3-O-glucosyltransferase activity, daphnetin 3-O-glucosyltransferase activity, transferase activity, transferring glycosyl groups, UDP-glycosyltransferase activity, chloroplast, transferase activity, transferring hexosyl groups, intracellular membrane-bounded organelle, UDP-glucosyltransferase activity, flavonol 3-O-glucosyltr…	23	0.00260771	62
AT1G02530	transmembrane transport, ATP binding, nucleus, basipetal auxin transport, auxin efflux transmembrane transporter activity, ATPase activity, coupled to transmembrane movement of substances, integral component of membrane	23	0.00258951	58
AT2G13440	cytosol, flavin adenine dinucleotide binding, tRNA methylation, chloroplast, tRNA wobble uridine modification	23	0.00249026	46
AT1G31540	defense response, plasmodesma, cytoplasm	23	0.00247285	85
AT3G48060	extracellular region, DNA binding	23	0.00239036	85
AT2G03330	molecular_function, biological_process, integral component of membrane	23	0.00238046	85
AT1G65960	glutamate decarboxylase activity, cytosol, nitrogen compound metabolic process, pyridoxal phosphate binding, glutamate catabolic process, glutamate metabolic process, calmodulin binding	23	0.00236455	98
AT5G43810	regulation of shoot apical meristem development, regulation of translation, primary shoot apical meristem specification, multicellular organism development, regulation of meristem structural organization, gene silencing by RNA, translation initiation factor activity, protein binding, somatic stem cell population maintenance, miRNA metabolic process, cytoplasm, defense response to virus, miRNA bin…	23	0.00234097	88
AT3G32280	nucleus, biological_process	23	0.00222825	26
AT4G00020	regulation of defense response, embryo sac development, meiotic cell cycle, embryo sac morphogenesis, embryo development ending in seed dormancy, regulation of transcription, DNA-templated, protein binding, double-strand break repair via homologous recombination, nucleus, DNA binding	23	0.00198962	85
AT3G27670	plasma membrane, defense response, embryo development ending in seed dormancy, alkane biosynthetic process, chloroplast, cuticle hydrocarbon biosynthetic process, lipid metabolic process, seed development, integral component of membrane	23	0.0018916	67
AT3G51642	nucleus, molecular_function, biological_process	22	0.0053528	89
AT3G27328	NA	22	0.00529865	81
AT3G44006	cellular_component, biological_process, molecular_function	22	0.00526442	85
AT1G44941	mitochondrion	22	0.00526064	97
AT3G45673	molecular_function, mitochondrion, biological_process	22	0.00526064	97
AT5G38180	lipid binding, extracellular region, lipid transport	22	0.00496278	74
AT5G17140	proteolysis, cysteine-type peptidase activity, chloroplast	22	0.00495161	38
AT5G38170	lipid binding, extracellular region, lipid transport	22	0.00495161	67
AT4G13261	extracellular region, molecular_function, biological_process	22	0.00494493	53
AT3G29797	extracellular region	22	0.0049217	48
AT5G43518	extracellular region, pollen tube guidance	22	0.00490415	70
AT2G14460	nucleus, molecular_function, biological_process	22	0.00487697	77
AT5G18060	plasma membrane, auxin-activated signaling pathway, multicellular organism development, molecular_function, regulation of growth, response to auxin	22	0.00484368	83
AT1G57777	extracellular region	22	0.00482139	68
AT5G35405	extracellular region	22	0.00482033	53
AT1G11593	negative regulation of catalytic activity, cytoplasm, enzyme inhibitor activity	22	0.00477534	84
AT5G22170	integral component of membrane, biological_process, mitochondrion, molecular_function	22	0.00476706	100
AT5G37270	nucleus, zinc ion binding, DNA-binding transcription factor activity	22	0.00475573	95
AT1G27870	RNA-DNA hybrid ribonuclease activity, cellular_component, transferase activity, nucleic acid binding, biological_process	22	0.00474036	77
AT1G35890	nucleus, DNA binding, regulation of transcription, DNA-templated	22	0.00472813	93
AT5G27944	sequence-specific DNA binding, multicellular organism development, protein dimerization activity, protein binding, positive regulation of transcription by RNA polymerase II, proximal promoter sequence-specific DNA binding, transcription factor binding, nucleus, transcription regulatory region DNA binding	22	0.00470689	80
AT1G29430	ribosome assembly, mitochondrion, protein binding, nucleus, auxin polar transport, pollen tube, response to auxin	22	0.00469584	77
AT1G35210	response to UV-B, mitochondrion, molecular_function	22	0.00463158	53
AT5G43520	nucleus	22	0.00462963	53
AT5G28800	biological_process, molecular_function	22	0.00462379	78
AT1G54420	molecular_function, mitochondrion, biological_process	22	0.00458429	81
AT3G44660	NAD-dependent histone deacetylase activity (H3-K14 specific), Sin3-type complex, histone deacetylase complex, histone H3 deacetylation, histone deacetylation, histone H4 deacetylation, positive regulation of transcription by RNA polymerase II, nucleus, histone deacetylase activity	22	0.00456337	43
AT3G32896	biological_process, mitochondrion, molecular_function	22	0.00446429	90
AT3G45490	nucleic acid binding, RNA-directed DNA polymerase activity, nucleus, RNA-DNA hybrid ribonuclease activity	22	0.00446157	60
AT3G45510	ubiquitin ligase complex, protein polyubiquitination, ubiquitin-dependent protein catabolic process, metal ion binding, ubiquitin conjugating enzyme binding, mitochondrion, cytoplasm, ubiquitin protein ligase activity, positive regulation of proteasomal ubiquitin-dependent protein catabolic process	22	0.00445525	91
AT2G05060	phosphorylation, protein serine/threonine kinase activity, signal transduction by protein phosphorylation, nucleus, ATP binding, cytoplasm, activation of protein kinase activity, stress-activated protein kinase signaling cascade, kinase activity	22	0.00444714	84
AT2G11570	cytoplasm	22	0.00444265	34
AT3G43340	maturation of LSU-rRNA from tetracistronic rRNA transcript (SSU-rRNA, LSU-rRNA, 4.5S-rRNA, 5S-rRNA), plastid translation, RNA binding, maturation of SSU-rRNA from tetracistronic rRNA transcript (SSU-rRNA, LSU-rRNA, 4.5S-rRNA, 5S-rRNA), chloroplast, cytoplasm, pseudouridine synthase activity, pseudouridine synthesis	22	0.00440882	45
AT1G47770	mitochondrion	22	0.0044044	83
AT1G63060	integral component of membrane, molecular_function, mitochondrion, biological_process	22	0.00440088	86
AT3G14510	farnesyltranstransferase activity, dimethylallyltranstransferase activity, metal ion binding, geranylgeranyl diphosphate biosynthetic process, carotenoid biosynthetic process, geranyltranstransferase activity, isoprenoid biosynthetic process, chloroplast, geranyl diphosphate biosynthetic process, farnesyl diphosphate biosynthetic process	22	0.00436855	68
AT5G27960	sequence-specific DNA binding, multicellular organism development, regulation of transcription, DNA-templated, protein dimerization activity, nucleus, positive regulation of transcription by RNA polymerase II, DNA-binding transcription factor activity, proximal promoter sequence-specific DNA binding, transcription factor binding, DNA binding, transcription regulatory region DNA binding	22	0.00432645	48
AT4G16880	molecular_function, cytoplasm, biological_process	22	0.00429017	39
AT3G45670	protein serine/threonine kinase activity, phosphorylation, ATP binding, signal transduction by protein phosphorylation, nucleus, cytoplasm, activation of protein kinase activity, stress-activated protein kinase signaling cascade, kinase activity	22	0.00428099	100
AT1G33870	hydrolase activity, response to bacterium, GTP binding, mitochondrion	22	0.00427849	48
AT2G05070	photosynthesis, metal ion binding, photosystem II, response to light stimulus, thylakoid, water homeostasis, response to far red light, PSII associated light-harvesting complex II, response to cold, response to low light intensity stimulus, protein-chromophore linkage, regulation of stomatal closure, chloroplast, chloroplast thylakoid membrane, response to red light, vacuolar membrane, response t…	22	0.00426522	84
AT2G21045	mitochondrion, arsenate reductase (glutaredoxin) activity, aging, cytoplasm, oxidation-reduction process, arsenate reductase activity, detoxification of arsenic-containing substance	22	0.00425697	98
AT1G45015	extracellular region, intracellular sterol transport, molecular_function	22	0.0042545	61
AT4G04780	transcription coregulator activity, defense response to fungus, incompatible interaction, mediator complex, protein binding, regulation of transcription, DNA-templated, regulation of transcription by RNA polymerase II, polar nucleus, nucleus, defense response to fungus	22	0.00419767	77
AT1G35880	chloroplast, biological_process, molecular_function	22	0.0040915	93
AT3G22235	nucleus, biological_process, molecular_function	22	0.00407785	55
AT2G04630	RNA polymerase III activity, RNA polymerase III complex, RNA polymerase II, core complex, RNA polymerase I activity, RNA polymerase II activity, RNA polymerase V complex, transcription, DNA-templated, RNA polymerase I complex, nucleus, DNA binding, DNA-directed 5'-3' RNA polymerase activity	22	0.00407407	102
AT4G00270	nucleolus, sequence-specific DNA binding, protein self-association, protein binding, regulation of transcription, DNA-templated, kinase binding, enhancer sequence-specific DNA binding, DNA-binding transcription factor activity, nucleus, defense response to oomycetes	22	0.0040553	42
AT1G35170	biological_process, molecular_function	22	0.00403226	103
AT3G44080	cellular_component, biological_process, molecular_function	22	0.00400437	57
AT4G04640	ATP synthesis coupled proton transport, proton-transporting ATPase activity, rotational mechanism, proton-transporting ATP synthase activity, rotational mechanism, chloroplast thylakoid, enzyme regulator activity, protein binding, photosynthetic electron transport in photosystem II, chloroplast envelope, thylakoid, chloroplast, chloroplast ATP synthase complex, chloroplast thylakoid membrane, mit…	22	0.00398551	100
AT1G31885	transmembrane transport, membrane, integral component of membrane, channel activity	22	0.0039819	47
AT5G43340	symporter activity, transmembrane transport, carbohydrate:proton symporter activity, chloroplast, phosphate ion transport, phosphate ion transmembrane transporter activity, inorganic phosphate transmembrane transporter activity, carbohydrate transmembrane transporter activity, membrane, integral component of membrane	22	0.00396396	82
AT1G62914	mitochondrion	22	0.00393842	66
AT3G43960	lysosome, extracellular space, cysteine-type endopeptidase activity, proteolysis involved in cellular protein catabolic process, anchored component of membrane, chloroplast, proteolysis, root hair elongation, cysteine-type peptidase activity	22	0.00392717	61
AT1G35180	biological_process, molecular_function	22	0.00392017	101
AT5G38390	biological_process, molecular_function	22	0.00391389	85
AT2G24980	NA	22	0.00387392	85
AT3G44720	arogenate dehydratase activity, chloroplast, response to karrikin, prephenate dehydratase activity, L-phenylalanine biosynthetic process, chloroplast stroma	22	0.00386507	98
AT5G38000	oxidation-reduction process, oxidoreductase activity, cytoplasm, response to oxidative stress	22	0.00385694	74
AT5G38100	methyltransferase activity, metal ion binding, methylation, chloroplast	22	0.00385424	99
AT4G13890	one-carbon metabolic process, pollen development, cobalt ion binding, cellular response to tetrahydrofolate, tetrahydrofolate metabolic process, zinc ion binding, pyridoxal phosphate binding, glycine biosynthetic process from serine, amino acid binding, glycine metabolic process, L-serine catabolic process, cytoplasm, polar nucleus fusion, tetrahydrofolate interconversion, glycine hydroxymethyltr…	22	0.00382542	100
AT1G29550	regulation of translation, translational initiation, translation initiation factor activity, RNA binding, RNA 7-methylguanosine cap binding, cytoplasm, nucleus, eukaryotic translation initiation factor 4F complex	22	0.00378527	65
AT4G38320	response to sucrose, signaling receptor activity, response to hormone, mitochondrion, integral component of membrane	22	0.00377358	75
AT4G13885	nucleus, 3'-5' exonuclease activity	22	0.00376519	93
AT1G64950	oxidoreductase activity, acting on paired donors, with incorporation or reduction of molecular oxygen, NAD(P)H as one donor, and incorporation of one atom of oxygen, oxygen binding, heme binding, iron ion binding, oxidation-reduction process, endoplasmic reticulum, membrane	22	0.00373071	102
AT5G43610	sucrose:proton symporter activity, plasma membrane, sucrose transport, integral component of plasma membrane, symporter activity, carbohydrate:proton symporter activity, sucrose metabolic process, sucrose transmembrane transporter activity, vacuole, carbohydrate transmembrane transporter activity, membrane	22	0.00371058	88
AT3G29638	nucleus, biological_process, molecular_function	22	0.00368201	53
AT5G44120	response to abscisic acid, nutrient reservoir activity, cellular response to abscisic acid stimulus, seed maturation, protein storage vacuole, nucleus	22	0.00365206	97
AT2G16570	amidophosphoribosyltransferase activity, cell wall, purine nucleobase biosynthetic process, cytosol, metal ion binding, 'de novo' IMP biosynthetic process, plastid, nucleoside metabolic process, chloroplast, iron-sulfur cluster binding, glutamine metabolic process, plastid stroma, chloroplast stroma	22	0.00363757	81
AT3G45680	nitrate transmembrane transporter activity, plasma membrane, transporter activity, oligopeptide transmembrane transporter activity, nitrate transport, oligopeptide transport, nitrate assimilation, cellular response to salt stress, peptide:proton symporter activity, response to nematode, peptide transmembrane transporter activity, membrane, integral component of membrane	22	0.00360833	98
AT4G05060	plasma membrane, structural molecule activity, endoplasmic reticulum membrane, biological_process	22	0.00360774	87
AT4G08410	plant-type cell wall organization, structural constituent of cell wall	22	0.00359301	66
AT1G65180	nucleus, plasmodesma, nucleic acid binding	22	0.00358949	98
AT2G06850	response to auxin, cell wall, extracellular region, hydrolase activity, acting on glycosyl bonds, plant-type cell wall, response to mechanical stimulus, cell wall organization, response to low light intensity stimulus, cell wall biogenesis, xyloglucan metabolic process, plasmodesma, unidimensional cell growth, chloroplast, cytoplasm, apoplast, hydrolase activity, hydrolyzing O-glycosyl compounds,…	22	0.00355182	60
AT1G33940	nucleus, phosphorylation, kinase activity	22	0.00354324	38
AT1G66540	oxidoreductase activity, acting on paired donors, with incorporation or reduction of molecular oxygen, NAD(P)H as one donor, and incorporation of one atom of oxygen, oxygen binding, heme binding, iron ion binding, oxidoreductase activity, acting on paired donors, with incorporation or reduction of molecular oxygen, mitochondrion, oxidation-reduction process, monooxygenase activity, indole glucosi…	22	0.0035421	97
AT5G41730	ATP binding, cytoplasm, protein serine/threonine/tyrosine kinase activity, kinase activity, protein phosphorylation	22	0.00353073	94
AT2G05790	hydrolase activity, hydrolyzing O-glycosyl compounds, extracellular region, anchored component of plasma membrane	22	0.00351045	101
AT3G29760	nucleus, hydrolase activity, phosphoprotein phosphatase activity, biological_process	22	0.00347661	84
AT1G73300	secondary metabolic process, extracellular region, serine-type carboxypeptidase activity, proteolysis	22	0.00345098	91
AT5G39030	protein kinase activity, protein phosphorylation, phosphorylation, protein serine/threonine kinase activity, response to metal ion, ATP binding, nucleus, kinase activity, integral component of membrane	22	0.00342679	68
AT4G13810	plasma membrane, defense response, integral component of membrane, signal transduction	22	0.00339611	98
AT4G04220	plasma membrane, defense response, kinase activity, signal transduction	22	0.00337475	67
AT4G01550	plasma membrane, multicellular organism development, protein binding, DNA-binding transcription factor activity, positive regulation of transcription, DNA-templated, nucleus, DNA binding, integral component of membrane	22	0.00335929	81
AT4G11350	biological_process, transferase activity, transferring glycosyl groups, Golgi apparatus, acetylglucosaminyltransferase activity, transferase activity, integral component of membrane	22	0.00335264	67
AT1G30780	molecular_function, biological_process	22	0.00331226	58
AT5G28220	nucleus, protein folding in endoplasmic reticulum, ER membrane protein complex	22	0.00325348	89
AT1G47490	cytosol, poly(A) binding, RNA binding, chloroplast, cytoplasm, mRNA processing, nucleus, mRNA binding	22	0.00323244	54
AT1G47510	phosphatidylinositol dephosphorylation, response to auxin, plasma membrane, inositol phosphate dephosphorylation, response to abscisic acid, phosphatidylinositol-3,4,5-trisphosphate 5-phosphatase activity, response to jasmonic acid, hydrolase activity, phosphatidylinositol-3,5-bisphosphate 5-phosphatase activity, cytoplasm, phosphatidylinositol-4,5-bisphosphate 5-phosphatase activity, response to…	22	0.00322061	100
AT3G32940	nucleus, RNA binding	22	0.00321543	94
AT5G45460	biological_process, integral component of membrane	22	0.00320373	92
AT1G50180	ADP binding, defense response, plasmodesma, ATP binding	22	0.00318794	84
AT2G12480	extracellular region, serine-type carboxypeptidase activity, proteolysis involved in cellular protein catabolic process, proteolysis, vacuole	22	0.00316866	68
AT2G14530	Golgi apparatus, chloroplast, integral component of membrane, O-acetyltransferase activity	22	0.00316137	36
AT1G51830	phosphorylation, protein serine/threonine kinase activity, ATP binding, nucleus, transmembrane receptor protein tyrosine kinase signaling pathway, kinase activity, protein phosphorylation	22	0.00314961	88
AT3G11000	nucleus	22	0.00313346	81
AT5G42660	transferase activity, transferring glycosyl groups, ceramide metabolic process, hydrolase activity, acting on carbon-nitrogen (but not peptide) bonds, in linear amides, nucleus, DNA-directed 5'-3' RNA polymerase activity, integral component of membrane	22	0.00312411	45
AT4G15393	heme binding, iron ion binding, multicellular organism development, oxidoreductase activity, acting on paired donors, with incorporation or reduction of molecular oxygen, brassinosteroid homeostasis, monooxygenase activity, brassinosteroid biosynthetic process, oxidation-reduction process, endoplasmic reticulum, integral component of membrane, sterol metabolic process	22	0.00310603	62
AT2G05360	molecular_function, cellular_component, biological_process	22	0.00306066	42
AT5G38970	oxygen binding, heme binding, iron ion binding, multicellular organism development, oxidoreductase activity, acting on paired donors, with incorporation or reduction of molecular oxygen, mitochondrion, brassinosteroid homeostasis, monooxygenase activity, brassinosteroid biosynthetic process, oxidation-reduction process, integral component of membrane, sterol metabolic process	22	0.00305089	73
AT4G10540	extracellular region, serine-type endopeptidase activity, extracellular space, proteolysis	22	0.00304372	63
AT1G66050	protein ubiquitination, chromatin organization, metal ion binding, positive regulation of methylation-dependent chromatin silencing, zinc ion binding, ubiquitin-protein transferase activity, maintenance of DNA methylation, ubiquitin protein ligase activity, nucleus, nuclear heterochromatin	22	0.0030303	73
AT1G63057	extracellular region, molecular_function, biological_process, integral component of membrane	22	0.00300382	92
AT3G28670	nucleus, plasma membrane	22	0.00299728	68
AT4G02320	extracellular region, cell wall, plant-type cell wall, aspartyl esterase activity, pectinesterase activity, cell wall modification, pectinesterase inhibitor activity, pectin catabolic process	22	0.00297579	95
AT3G23470	lipid biosynthetic process, methylation, cytoplasm, cyclopropane-fatty-acyl-phospholipid synthase activity	22	0.00295104	101
AT1G58390	ADP binding, defense response, cellular_component, ATP binding	22	0.00293921	73
AT1G65800	protein kinase activity, extracellular region, plasma membrane, protein serine/threonine kinase activity, protein phosphorylation, cytosol, carbohydrate binding, recognition of pollen, transmembrane receptor protein serine/threonine kinase activity, transmembrane receptor protein serine/threonine kinase signaling pathway, ATP binding, chloroplast, protein autophosphorylation, ubiquitin protein li…	22	0.00289702	101
AT3G46270	extracellular region, plasma membrane	22	0.00289093	67
AT2G06020	nucleus, DNA binding, DNA-binding transcription factor activity, regulation of transcription, DNA-templated	22	0.00286757	93
AT1G57570	mitochondrion	22	0.00285751	93
AT4G04040	glycolytic process, cytosol, photosynthesis, pyrophosphate-dependent phosphofructokinase complex, beta-subunit complex, embryo development ending in seed dormancy, response to glucose, cytoplasm, diphosphate-fructose-6-phosphate 1-phosphotransferase activity	22	0.00285566	78
AT3G46490	secondary metabolic process, dioxygenase activity, cytoplasm, 2-oxoglutarate-dependent dioxygenase activity	22	0.00281258	100
AT1G62660	hydrolase activity, hydrolyzing O-glycosyl compounds, carbohydrate metabolic process, response to abscisic acid, sucrose alpha-glucosidase activity, cellular response to gibberellin stimulus, abscisic acid-activated signaling pathway, response to water deprivation, vacuolar lumen, plant-type vacuole, sucrose metabolic process, vacuole, nucleus, response to bacterium, response to salt stress, inte…	22	0.00273394	103
AT5G38030	plasma membrane, transporter activity, vacuolar membrane, drug transmembrane transport, antiporter activity, drug transmembrane transporter activity, response to nematode, membrane, integral component of membrane	22	0.00267933	101
AT2G14080	nucleus, defense response, cytoplasm	22	0.00261469	102
AT5G45428	NA	22	0.0025644	95
AT5G38210	extracellular region, protein kinase activity, plasma membrane, protein serine/threonine kinase activity, ATP binding, protein autophosphorylation, integral component of membrane, protein phosphorylation	22	0.00255072	65
AT2G18130	protein serine/threonine phosphatase activity, extracellular region, metal ion binding, acid phosphatase activity, dephosphorylation	22	0.00255013	79
AT5G45430	regulation of gene expression, phosphorylation, protein serine/threonine kinase activity, ATP binding, cytoplasm, nucleus, kinase activity, protein phosphorylation, intracellular signal transduction	22	0.002546	95
AT1G73460	kinase activity, plasma membrane, cytoplasm, cytosol	22	0.00245262	89
AT1G73450	plasma membrane, cytosol, nucleus, kinase activity, protein phosphorylation	22	0.00243336	96
AT1G27880	four-way junction helicase activity, nucleic acid binding, DNA binding, DNA recombination, positive regulation of DNA replication, chromosome, double-strand break repair via homologous recombination, base-excision repair, cytoplasm, telomeric D-loop binding, positive regulation of cell population proliferation, DNA repair, oxidized purine DNA binding, DNA duplex unwinding, cellular response to wa…	22	0.00240044	76
AT1G31360	ATP-dependent helicase activity, DNA repair, metal ion binding, mediator complex, four-way junction helicase activity, chromosome, protein binding, nucleoplasm, DNA duplex unwinding, double-strand break repair via homologous recombination, ATP binding, DNA replication, 3'-5' DNA helicase activity, cytoplasm, ATP-dependent 3'-5' DNA helicase activity, nucleus, DNA binding, nucleic acid binding, DN…	22	0.00239208	97
AT1G29350	nucleus, mRNA binding	22	0.00236077	96
AT5G45650	extracellular region, serine-type endopeptidase activity, proteolysis	22	0.00233125	97
AT1G37162	NA	21	0.00511696	41
AT5G29231	cellular_component, biological_process, molecular_function	21	0.00510204	45
AT3G51644	extracellular region	21	0.00507246	88
AT1G34041	NA	21	0.00505415	81
AT2G10557	extracellular region, integral component of membrane	21	0.00503235	80
AT4G30740	nucleus, biological_process, molecular_function	21	0.00491228	66
AT3G45252	mitochondrion	21	0.0048951	92
AT4G08485	extracellular region, killing of cells of other organism, defense response to fungus	21	0.00481983	53
AT2G03565	mitochondrion	21	0.00476083	94
AT2G20597	extracellular region	21	0.00474684	50
AT2G14282	extracellular region, killing of cells of other organism, defense response to fungus, signal transduction	21	0.00470325	54
AT5G29210	nucleus, molecular_function, biological_process	21	0.00468855	59
AT1G66045	nucleus, molecular_function, biological_process	21	0.00464088	65
AT1G34400	molecular_function, cellular_component, biological_process	21	0.0045425	98
AT3G27999	negative regulation of catalytic activity, cytoplasm, pectinesterase inhibitor activity, pectinesterase activity	21	0.00452684	45
AT3G42130	cellular_component, biological_process, molecular_function	21	0.00452391	89
AT5G42530	biological_process, mitochondrion, molecular_function	21	0.00451128	74
AT1G47780	cytoplasm	21	0.00450644	87
AT2G15590	nucleus, biological_process, mitochondrion, molecular_function	21	0.00449198	86
AT5G38920	cellular_component	21	0.00444915	85
AT4G09600	response to gibberellin, extracellular region, gibberellic acid mediated signaling pathway, molecular_function	21	0.00436772	65
AT5G45573	biological_process, mitochondrion, molecular_function	21	0.00435866	101
AT1G30972	extracellular region	21	0.00434333	55
AT2G04395	telomerase inhibitor activity, nuclear telomere cap complex, negative regulation of telomerase activity, G-rich strand telomeric DNA binding, telomere capping, nucleus, regulation of telomere maintenance via telomerase	21	0.00431123	80
AT4G09840	cellular_component, biological_process, molecular_function	21	0.00430681	35
AT1G35400	nucleus, biological_process, molecular_function	21	0.00427786	71
AT4G08190	GTPase activity, intracellular protein transport, intracellular, GTP binding, Rab protein signal transduction, small GTPase mediated signal transduction, nucleus	21	0.00423985	76
AT3G62460	regulation of gene expression, endonuclease activity, mitochondrion, chloroplast, peroxisome	21	0.00423472	67
AT1G62900	cytosol, S-adenosylmethionine-dependent methyltransferase activity, methylation, aromatic compound biosynthetic process, O-methyltransferase activity	21	0.00423216	64
AT2G18610	molecular_function, biological_process	21	0.00422876	96
AT1G78340	toxin catabolic process, glutathione transferase activity, cytosol, glutathione metabolic process, cytoplasm	21	0.0042245	94
AT1G43720	biological_process, mitochondrion, molecular_function	21	0.00420168	55
AT3G45570	ubiquitin ligase complex, RNA-DNA hybrid ribonuclease activity, ubiquitin-dependent protein catabolic process, protein polyubiquitination, metal ion binding, ubiquitin conjugating enzyme binding, nucleus, cytoplasm, ubiquitin protein ligase activity, positive regulation of proteasomal ubiquitin-dependent protein catabolic process, nucleic acid binding	21	0.0041816	79
AT1G61170	nucleus, molecular_function	21	0.00416915	83
AT5G39290	extracellular region, cell wall, plant-type cell wall organization, plant-type cell wall loosening, unidimensional cell growth, plant-type cell wall modification involved in multidimensional cell growth, membrane	21	0.00416915	82
AT3G60966	nucleus, protein ubiquitination	21	0.00416006	34
AT1G33880	GTP binding, response to bacterium	21	0.00415924	43
AT2G05050	protein serine/threonine phosphatase activity, magnesium-dependent protein serine/threonine phosphatase activity, cellular_component	21	0.00415924	73
AT5G39260	cell wall, extracellular region, plant-type cell wall organization, plant-type cell wall loosening, plant-type cell wall modification involved in multidimensional cell growth, unidimensional cell growth, membrane	21	0.00413386	77
AT5G35810	integral component of membrane, molecular_function, membrane, biological_process	21	0.00410076	89
AT3G18320	molecular_function, mitochondrion, biological_process	21	0.00407292	75
AT2G29820	biological_process, cytoplasm, molecular_function	21	0.00406504	63
AT3G42155	extracellular region	21	0.00403613	95
AT5G26650	sequence-specific DNA binding, multicellular organism development, protein dimerization activity, regulation of transcription, DNA-templated, nucleus, positive regulation of transcription by RNA polymerase II, DNA-binding transcription factor activity, proximal promoter sequence-specific DNA binding, transcription factor binding, DNA binding, transcription regulatory region DNA binding	21	0.00401837	92
AT3G44010	structural constituent of ribosome, ribosome, cytosolic small ribosomal subunit, translation	21	0.00398558	80
AT2G15660	protein dimerization activity, regulation of transcription, DNA-templated, DNA-binding transcription factor activity, nucleus, DNA binding	21	0.00393701	91
AT3G14530	farnesyltranstransferase activity, dimethylallyltranstransferase activity, metal ion binding, geranylgeranyl diphosphate biosynthetic process, carotenoid biosynthetic process, geranyltranstransferase activity, isoprenoid biosynthetic process, chloroplast, geranyl diphosphate biosynthetic process, farnesyl diphosphate biosynthetic process	21	0.00393553	59
AT2G46455	mitochondrion	21	0.00390698	74
AT3G43083	extracellular region, killing of cells of other organism, defense response to fungus	21	0.00390262	89
AT3G45480	ubiquitin ligase complex, protein polyubiquitination, ubiquitin-dependent protein catabolic process, ubiquitin conjugating enzyme binding, cytoplasm, ubiquitin protein ligase activity, positive regulation of proteasomal ubiquitin-dependent protein catabolic process	21	0.00389755	92
AT3G14550	farnesyltranstransferase activity, dimethylallyltranstransferase activity, etioplast, metal ion binding, geranylgeranyl diphosphate biosynthetic process, carotenoid biosynthetic process, geranyltranstransferase activity, isoprenoid biosynthetic process, transferase activity, chloroplast, geranyl diphosphate biosynthetic process, farnesyl diphosphate biosynthetic process	21	0.0038774	62
AT1G26240	plant-type cell wall organization, structural constituent of cell wall	21	0.00386313	100
AT3G29430	farnesyltranstransferase activity, dimethylallyltranstransferase activity, metal ion binding, carotenoid biosynthetic process, geranylgeranyl diphosphate biosynthetic process, geranyltranstransferase activity, chloroplast, geranyl diphosphate biosynthetic process, farnesyl diphosphate biosynthetic process	21	0.00386313	99
AT4G03540	4 iron, 4 sulfur cluster binding, plasma membrane, integral component of membrane	21	0.00385958	55
AT5G27080	protein ubiquitination, Cul4-RING E3 ubiquitin ligase complex, cell division, signal transduction, positive regulation of ubiquitin protein ligase activity, protein binding, heterotrimeric G-protein complex, anaphase-promoting complex binding, cytoplasm, nucleus, cell cycle, ubiquitin-protein transferase activator activity	21	0.00383352	62
AT5G33340	protein catabolic process, extracellular region, regulation of hydrogen peroxide metabolic process, defense response to bacterium, regulation of salicylic acid metabolic process, aspartic-type endopeptidase activity, proteolysis, apoplast	21	0.00382862	89
AT2G15000	biological_process, mitochondrion, molecular_function	21	0.0038161	76
AT3G45580	ubiquitin ligase complex, RNA-DNA hybrid ribonuclease activity, protein polyubiquitination, ubiquitin-dependent protein catabolic process, metal ion binding, ubiquitin conjugating enzyme binding, cytoplasm, ubiquitin protein ligase activity, positive regulation of proteasomal ubiquitin-dependent protein catabolic process, nucleic acid binding	21	0.00380297	89
AT1G66290	nucleus, biological_process, molecular_function	21	0.00379267	74
AT3G28840	extracellular region	21	0.00379267	100
AT1G21130	cytosol, S-adenosylmethionine-dependent methyltransferase activity, protein binding, protein dimerization activity, methylation, aromatic compound biosynthetic process, O-methyltransferase activity, nucleus	21	0.00378856	92
AT2G04378	mitochondrion	21	0.00378788	76
AT4G09420	ADP binding, defense response, chloroplast, signal transduction	21	0.00374332	80
AT1G65980	peroxidase activity, plasma membrane, hydrogen peroxide catabolic process, antioxidant activity, cytosol, cellular response to oxidative stress, response to cadmium ion, chloroplast, cytoplasm, thioredoxin peroxidase activity, oxidation-reduction process, membrane, cell redox homeostasis	21	0.00373002	85
AT5G39471	nucleus, intracellular signal transduction	21	0.00372936	100
AT5G41210	peroxidase activity, toxin catabolic process, glutathione transferase activity, peroxisome, cytoplasm, nucleus, oxidation-reduction process	21	0.00370109	43
AT3G52000	extracellular region, serine-type carboxypeptidase activity, mitochondrion, proteolysis involved in cellular protein catabolic process, proteolysis, vacuole	21	0.00368939	74
AT5G25760	protein import into peroxisome matrix, protein ubiquitination, fatty acid beta-oxidation, peroxisomal membrane, mitochondrion, protein binding, ATP binding, ubiquitin-protein transferase activity, peroxisome organization, ubiquitin conjugating enzyme activity	21	0.00367518	72
AT1G66320	nucleus, molecular_function, biological_process	21	0.00361944	73
AT2G18196	metal ion binding, plasma membrane	21	0.00360949	100
AT3G27710	ubiquitin ligase complex, protein polyubiquitination, ubiquitin-dependent protein catabolic process, metal ion binding, ubiquitin conjugating enzyme binding, nucleus, cytoplasm, ubiquitin protein ligase activity, positive regulation of proteasomal ubiquitin-dependent protein catabolic process	21	0.00358423	82
AT3G06430	pollen development, embryo sac development, rRNA binding, embryo development ending in seed dormancy, mitochondrion, chloroplast, embryo development, pollen tube development	21	0.00356537	83
AT4G01985	molecular_function, biological_process	21	0.00356537	90
AT3G28270	protein binding, cellular response to water deprivation, extrinsic component of cytoplasmic side of plasma membrane, extrinsic component of endosome membrane, integral component of membrane	21	0.0035479	59
AT4G11060	mitochondrial nucleoid, single-stranded DNA binding, mitochondrion, positive regulation of helicase activity, nucleoid, chloroplast, mitochondrial DNA replication	21	0.00353238	95
AT4G08900	agmatinase activity, arginine catabolic process, urea cycle, arginase activity, cobalt ion binding, defense response to bacterium, mitochondrion, putrescine biosynthetic process from arginine, using agmatinase, chloroplast, polyamine metabolic process	21	0.00350058	103
AT2G02630	nucleus	21	0.00346821	43
AT3G02610	acyl-[acyl-carrier-protein] desaturase activity, metal ion binding, endosperm development, fatty acid biosynthetic process, fatty acid homeostasis, regulation of endosperm development, fatty acid metabolic process, unsaturated fatty acid biosynthetic process, chloroplast, stearoyl-[acp] desaturase activity, oxidation-reduction process, chloroplast stroma	21	0.00344432	64
AT5G27290	chloroplast, metalloendopeptidase activity, proteolysis, ATP binding	21	0.00341964	85
AT2G13900	nucleus	21	0.00340633	81
AT2G03010	biological_process, molecular_function	21	0.00337404	70
AT5G62700	cell wall, response to cold, Golgi apparatus, GTP binding, plasmodesma, microtubule cytoskeleton organization, tubulin complex, structural molecule activity, structural constituent of cytoskeleton, cytoplasm, microtubule-based process, mitotic cell cycle, microtubule	21	0.00332594	99
AT5G25754	plasma membrane, translational initiation, cytosol, eukaryotic translation initiation factor 3 complex, translation initiation factor activity, plasmodesma, nucleus, mRNA binding, membrane	21	0.00331283	93
AT1G73290	serine-type carboxypeptidase activity, secondary metabolic process, extracellular region, proteolysis	21	0.0032936	98
AT2G27790	nucleus, biological_process, nucleoplasm	21	0.00325581	92
AT1G12620	mitochondrion, biological_process	21	0.00323575	39
AT4G11530	protein kinase activity, plasma membrane, protein serine/threonine kinase activity, protein phosphorylation, defense response to bacterium, ATP binding, chloroplast, kinase activity, integral component of membrane	21	0.00322779	37
AT5G25220	cytosol, detection of cytokinin stimulus, regulation of transcription, DNA-templated, protein binding, response to light stimulus, DNA-binding transcription factor activity, nucleus, DNA binding, cellular response to cytokine stimulus	21	0.00322581	75
AT1G44020	nucleus	21	0.00320905	66
AT4G05150	nucleus, protein serine/threonine kinase activity, protein autophosphorylation	21	0.00319635	83
AT3G31402	nucleus, biological_process	21	0.00317797	41
AT5G41220	toxin catabolic process, glutathione transferase activity, transferase activity, cytoplasm, nucleus	21	0.0031617	37
AT2G07981	cellular_component, biological_process, molecular_function	21	0.00312036	29
AT4G13880	extracellular region, signal transduction	21	0.0030837	92
AT4G23140	protein kinase activity, plasma membrane, protein serine/threonine kinase activity, protein phosphorylation, response to reactive oxygen species, defense response to bacterium, protein binding, ATP binding, chloroplast, kinase activity, integral component of membrane	21	0.00307828	83
AT1G44750	purine nucleobase transmembrane transporter activity, purine nucleobase transport, chloroplast, membrane, integral component of membrane	21	0.00307647	91
AT1G58400	ADP binding, defense response, ATP binding	21	0.00302028	87
AT2G11520	protein kinase activity, plasma membrane, phosphorylation, protein serine/threonine kinase activity, plasmodesma, ATP binding, cytoplasm, protein autophosphorylation, kinase activity	21	0.00300214	80
AT5G38550	cellular_component, carbohydrate binding	21	0.00300086	101
AT5G45470	integral component of membrane, plasma membrane, molecular_function, biological_process	21	0.00297577	80
AT1G35540	auxin-activated signaling pathway, regulation of transcription, DNA-templated, DNA-binding transcription factor activity, translational elongation, nucleus, DNA binding, translation elongation factor activity	21	0.00297198	91
AT1G38131	transferase activity, transferring glycosyl groups, fucose metabolic process, protein glycosylation, nucleus, integral component of membrane	21	0.00294654	71
AT1G33060	multicellular organism development, regulation of transcription, DNA-templated, DNA-binding transcription factor activity, nucleus, DNA binding, integral component of membrane	21	0.00292438	39
AT3G44560	microsporogenesis, long-chain fatty-acyl-CoA metabolic process, oxidoreductase activity, acting on the CH-CH group of donors, fatty-acyl-CoA reductase (alcohol-forming) activity, suberin biosynthetic process, chloroplast, alcohol-forming fatty acyl-CoA reductase activity, oxidation-reduction process, lipid metabolic process	21	0.00289216	92
AT2G04540	3-oxoacyl-[acyl-carrier-protein] synthase activity, fatty acid biosynthetic process, mitochondrion, fatty acid synthase activity, thylakoid membrane organization	21	0.00288779	87
AT1G62880	vesicle-mediated transport, chloroplast, molecular_function, membrane, integral component of membrane	21	0.00286221	92
AT5G25420	transmembrane transporter activity, transmembrane transport, membrane, integral component of membrane	21	0.00285404	101
AT3G17712	nucleus, biological_process, molecular_function	21	0.00283133	74
AT3G05150	transmembrane transporter activity, integral component of plasma membrane, transmembrane transport, carbohydrate:proton symporter activity, nucleus, carbohydrate transmembrane transporter activity, membrane, integral component of membrane	21	0.00281615	59
AT4G12430	trehalose biosynthetic process, cytoplasm, trehalose-phosphatase activity	21	0.00281012	101
AT4G12432	NA	21	0.00281012	101
AT3G28880	cytoplasm, biological_process	21	0.00274905	92
AT1G63880	defense response, signal transduction, ATP binding, ADP binding, chloroplast, defense response to fungus	21	0.00267584	96
AT3G32980	peroxidase activity, response to cytokinin, extracellular region, hydrogen peroxide catabolic process, heme binding, metal ion binding, response to oxidative stress, oxidation-reduction process	21	0.00265823	32
AT1G49100	extracellular region, phosphorylation, kinase activity	21	0.00263885	73
AT4G05020	oxidoreductase activity, disulfide oxidoreductase activity, calcium ion binding, mitochondrion, mitochondrial inner membrane, peroxisome, extrinsic component of mitochondrial inner membrane, oxidation-reduction process	21	0.00263356	64
AT2G11010	molecular_function, mitochondrion, biological_process	21	0.0026087	78
AT2G07750	helicase activity, ATP-dependent helicase activity, RNA binding, ATP binding, nucleus	21	0.00260546	88
AT5G38690	nucleus, molecular_function, regulation of transcription, DNA-templated	21	0.00260126	89
AT4G08850	plasma membrane, protein serine/threonine kinase activity, pollen tube guidance, plasmodesma, protein binding, membrane, ATP binding, integral component of membrane, pollen tube, kinase activity, protein phosphorylation	21	0.00257764	70
AT2G10440	nucleus, chromatin DNA binding, protein binding	21	0.00253195	36
AT4G02940	vegetative to reproductive phase transition of meristem, RNA N6-methyladenosine dioxygenase activity, metal ion binding, dioxygenase activity, oxidative RNA demethylation, response to karrikin, mRNA binding, demethylase activity, mRNA catabolic process	21	0.00248727	74
AT1G07670	plasma membrane, metal ion binding, integral component of membrane, ATP binding, nucleus, endoplasmic reticulum, proton-exporting ATPase activity, phosphorylative mechanism, calcium-transporting ATPase activity	21	0.00247262	96
AT2G29200	regulation of translation, mRNA binding, cytoplasm, RNA binding	21	0.00247001	96
AT5G46520	nucleus, defense response, cytosol, protein binding	21	0.00242831	68
AT1G59660	nuclear envelope, transporter activity, RNA export from nucleus, nuclear localization sequence binding, structural constituent of nuclear pore, protein import into nucleus, RNA binding, protein binding, telomere tethering at nuclear periphery, nucleus, nuclear pore cytoplasmic filaments, posttranscriptional tethering of RNA polymerase II gene DNA at nuclear periphery	21	0.00240522	88
AT5G25150	nucleus, nucleotide binding, protein binding	21	0.00230415	89
AT4G16990	defense response, signal transduction, defense response to fungus, incompatible interaction, ATP binding, ADP binding, chloroplast, cytoplasm, regulation of defense response by callose deposition, nucleus	21	0.0022293	91
AT5G10370	helicase activity, RNA binding, ATP binding, ATP-dependent 3'-5' RNA helicase activity, nucleus, mRNA splicing, via spliceosome, nucleic acid binding	21	0.00207941	82
AT1G27570	nucleus, cytoplasm	21	0.00193763	48
AT5G35210	methylated histone binding, chloroplast-nucleus signaling pathway, regulation of transcription, DNA-templated, chloroplast envelope, positive regulation of transcription, DNA-templated, nucleus, DNA binding, chloroplast outer membrane	21	0.00169423	88
AT1G66880	extracellular region, plasma membrane, protein serine/threonine kinase activity	21	0.00165576	57
AT3G24870	protein binding, regulation of photoperiodism, flowering, apoplast, nucleus, histone H4-K5 acetylation	21	0.00146006	66
AT1G36160	response to cytokinin, plasma membrane, malonyl-CoA biosynthetic process, primary shoot apical meristem specification, cytosol, metal ion binding, shoot system development, acetyl-CoA carboxylase activity, embryo development ending in seed dormancy, meristem structural organization, ATP binding, cold acclimation, root development, fatty acid elongation, cytoplasm, biotin carboxylase activity	21	0.00143855	99
AT1G51010	nucleus, molecular_function, biological_process, cytosol	20	0.0047081	95
AT4G33310	biological_process, mitochondrion, molecular_function	20	0.00469484	77
AT4G30730	molecular_function, chloroplast, biological_process	20	0.00463607	63
AT2G10535	extracellular region, killing of cells of other organism, defense response to fungus	20	0.00463285	52
AT2G04622	extracellular region, molecular_function, biological_process, integral component of membrane	20	0.00461574	69
AT5G36661	extracellular region, regulation of double fertilization forming a zygote and endosperm, double fertilization forming a zygote and endosperm, regulation of protein localization to cell surface, vesicle	20	0.00459137	30
AT3G27329	molecular_function, biological_process	20	0.00457875	91
AT1G61200	nucleus, DNA binding, biological_process	20	0.00455892	79
AT5G33355	extracellular region, killing of cells of other organism, defense response to fungus	20	0.00452694	66
AT5G27780	auxin polar transport, response to auxin, molecular_function, mitochondrion	20	0.00451671	70
AT1G57775	extracellular region	20	0.00449438	67
AT4G04632	protein serine/threonine kinase activity, signal transduction by protein phosphorylation, cytoplasm, activation of protein kinase activity, stress-activated protein kinase signaling cascade	20	0.00448129	60
AT2G10450	amino acid binding, vacuolar membrane, protein domain specific binding	20	0.00447628	60
AT3G43480	integral component of membrane, biological_process, mitochondrion, molecular_function	20	0.00445931	58
AT4G01535	biological_process, mitochondrion, molecular_function	20	0.00445335	34
AT5G18030	plasma membrane, auxin-activated signaling pathway, multicellular organism development, mitochondrion, molecular_function, regulation of growth, response to auxin	20	0.00444148	78
AT1G49715	extracellular region, killing of cells of other organism, defense response to fungus	20	0.00437924	45
AT3G10116	plasma membrane, molecular_function	20	0.00435161	36
AT5G37220	nucleus	20	0.00430663	87
AT2G16360	cytosolic small ribosomal subunit, nucleolus, vacuolar membrane, structural constituent of ribosome, ribosome, membrane, chloroplast, cytoplasm, translation	20	0.0042983	98
AT4G22212	extracellular region, killing of cells of other organism, defense response to fungus	20	0.00425351	71
AT1G07790	protein heterodimerization activity, nucleosome, protein binding, chloroplast, nucleus, DNA binding	20	0.00423012	79
AT4G11360	protein ubiquitination, metal ion binding, zinc ion binding, response to cadmium ion, ubiquitin-protein transferase activity, response to chitin	20	0.00421496	97
AT4G12170	protein-disulfide reductase activity, protein disulfide oxidoreductase activity, chloroplast, cytoplasm, oxidoreductase activity, acting on a sulfur group of donors, disulfide as acceptor, cell redox homeostasis	20	0.00420168	90
AT2G13895	molecular_function, cellular_component, biological_process	20	0.0041684	72
AT1G29420	plasma membrane, auxin-activated signaling pathway, multicellular organism development, mitochondrion, molecular_function, auxin polar transport, regulation of growth, response to auxin, integral component of membrane	20	0.00416753	83
AT3G42725	molecular_function, biological_process, integral component of membrane	20	0.0041606	41
AT5G36080	DNA binding, cellular_component, biological_process	20	0.00412031	81
AT1G47495	molecular_function, cellular_component, biological_process	20	0.00410846	54
AT4G22214	extracellular region, killing of cells of other organism, defense response to fungus	20	0.00409417	63
AT3G29636	nucleus, biological_process	20	0.00408747	48
AT2G10550	mitochondrion	20	0.00406587	59
AT2G21010	endoplasmic reticulum, biological_process	20	0.00406009	88
AT3G42140	cellular_component, biological_process	20	0.00403388	95
AT1G11250	intracellular protein transport, plasma membrane, SNAP receptor activity, membrane fusion, SNARE complex, vesicle docking, exocytosis, SNARE binding, nucleus, vesicle fusion, endomembrane system, integral component of membrane	20	0.00401445	76
AT1G63055	extracellular region, biological_process, molecular_function, membrane, integral component of membrane	20	0.0039968	83
AT3G29791	biological_process	20	0.00398804	59
AT4G03298	integral component of membrane, biological_process, mitochondrion, molecular_function	20	0.00397062	63
AT1G66560	sequence-specific DNA binding, regulation of transcription, DNA-templated, DNA-binding transcription factor activity, nucleus, transcription regulatory region DNA binding	20	0.00395883	74
AT1G30140	nucleus, DNA binding, biological_process	20	0.00394555	84
AT5G55880	molecular_function, mitochondrion, biological_process	20	0.00392157	55
AT3G29380	metal ion binding, endosperm development, response to cadmium ion, regulation of transcription, DNA-templated, transcriptional start site selection at RNA polymerase II promoter, DNA-templated transcription, initiation, transcriptional preinitiation complex, RNA polymerase II complex recruiting activity, nucleus, transcription factor binding, transcription preinitiation complex assembly, RNA poly…	20	0.00390854	97
AT2G04380	biological_process, mitochondrion, molecular_function	20	0.00390244	76
AT3G18330	biological_process, molecular_function	20	0.00389864	68
AT4G07675	nucleus, molecular_function, biological_process	20	0.0038956	43
AT1G66550	sequence-specific DNA binding, regulation of transcription, DNA-templated, DNA-binding transcription factor activity, nucleus, transcription regulatory region DNA binding	20	0.00389332	65
AT5G55893	molecular_function, mitochondrion, biological_process	20	0.00388048	53
AT3G21990	extracellular region, molecular_function, biological_process	20	0.00386698	57
AT4G05030	metal ion binding	20	0.00385802	64
AT2G29830	nucleus, molecular_function, biological_process	20	0.00385505	58
AT1G12070	cytosol, Rho GDP-dissociation inhibitor activity, Rho protein signal transduction, cytoplasm, Rac GTPase binding, membrane	20	0.00385134	101
AT1G47786	cytoplasm	20	0.00384541	82
AT3G50470	response to fungus, plant-type hypersensitive response, molecular_function, response to other organism, defense response to fungus, integral component of membrane	20	0.00383509	93
AT1G57780	metal ion binding, metal ion transport, nucleus	20	0.00382555	89
AT4G30770	integral component of membrane, biological_process, molecular_function	20	0.00382336	85
AT5G39310	extracellular region, cell wall, plant-type cell wall organization, plant-type cell wall loosening, unidimensional cell growth, membrane	20	0.00382117	91
AT2G05430	nucleus, peptidase activity, proteolysis	20	0.00379363	101
AT2G26740	cytosol, cis-stilbene-oxide hydrolase activity, epoxide hydrolase activity, response to water deprivation, nucleus, response to auxin	20	0.00376364	83
AT1G30790	nucleus, biological_process, molecular_function	20	0.00373622	88
AT2G13430	molecular_function, mitochondrion, biological_process	20	0.00372439	73
AT2G23590	methyl jasmonate esterase activity, methyl indole-3-acetate esterase activity, methyl salicylate esterase activity, salicylic acid metabolic process, hydrolase activity, acting on ester bonds, hydrolase activity, jasmonic acid metabolic process	20	0.00370851	66
AT4G00238	nucleolus, sequence-specific DNA binding, negative regulation of gene expression, regulation of transcription, DNA-templated, protein binding, chloroplast, nucleus, transcription regulatory region DNA binding, cellular response to glucose stimulus	20	0.00370782	59
AT3G28520	ATPase activity, plasmodesma, mitochondrion, ATP binding, cytoplasm, integral component of membrane	20	0.00367918	83
AT1G64030	negative regulation of endopeptidase activity, extracellular region, cellular response to DNA damage stimulus, extracellular space, cytosol, DNA repair, serine-type endopeptidase inhibitor activity	20	0.00365297	67
AT2G04390	plasma membrane, structural constituent of ribosome, nucleolus, cytosolic small ribosomal subunit, cytosol, ribosome, cytoplasm, translation	20	0.00365163	80
AT1G33140	structural constituent of ribosome, rRNA binding, large ribosomal subunit, adaxial/abaxial pattern specification, plasmodesma, membrane, chloroplast envelope, cytoplasm, vacuole, cytosolic large ribosomal subunit, translation	20	0.00363108	87
AT2G21890	zinc ion binding, oxidation-reduction process, cytoplasm, lignin biosynthetic process, sinapyl alcohol dehydrogenase activity, cinnamyl-alcohol dehydrogenase activity	20	0.00359906	68
AT1G42990	regulation of transcription, DNA-templated, immune system process, DNA-binding transcription factor activity, endoplasmic reticulum membrane, response to chitin, nucleus, DNA binding, endoplasmic reticulum unfolded protein response, integral component of membrane	20	0.00356443	91
AT1G33120	plasma membrane, structural constituent of ribosome, vacuolar membrane, nucleolus, cytosol, large ribosomal subunit, plasmodesma, membrane, cytoplasmic translation, chloroplast, cytoplasm, cytosolic ribosome, vacuole, cytosolic large ribosomal subunit, translation	20	0.00355682	75
AT1G66060	chloroplast, biological_process, molecular_function	20	0.00355303	67
AT3G26270	oxidoreductase activity, acting on paired donors, with incorporation or reduction of molecular oxygen, NAD(P)H as one donor, and incorporation of one atom of oxygen, oxygen binding, heme binding, iron ion binding, chloroplast, oxidation-reduction process, membrane, integral component of membrane	20	0.00354736	59
AT2G14285	U1 snRNP, catalytic step 2 spliceosome, RNA binding, nucleus, mRNA splicing, via spliceosome	20	0.00353232	94
AT5G37940	response to oxidative stress, oxidoreductase activity, oxidation-reduction process, cytoplasm	20	0.00352734	89
AT5G18065	cellular_component, molecular_function	20	0.00351	66
AT5G02360	nucleus	20	0.00350693	99
AT5G39480	molecular_function, biological_process	20	0.00350508	91
AT3G29100	intracellular protein transport, protein targeting to vacuole, retrograde transport, endosome to Golgi, SNAP receptor activity, ER to Golgi transport vesicle membrane, vesicle fusion with Golgi apparatus, vesicle-mediated transport, Golgi apparatus, late endosome membrane, mitochondrion, endoplasmic reticulum to Golgi vesicle-mediated transport, SNARE complex, endoplasmic reticulum membrane, SNAR…	20	0.00349834	78
AT2G16130	plasma membrane, integral component of plasma membrane, carbohydrate:proton symporter activity, carbohydrate transmembrane transporter activity, membrane	20	0.00349589	62
AT1G61990	mitochondrion, regulation of transcription, DNA-templated, chloroplast, chloroplast organization, double-stranded DNA binding, developmental process	20	0.0034904	99
AT1G45063	extracellular region	20	0.0034662	66
AT4G00960	protein kinase activity, plasma membrane, extracellular region, protein serine/threonine kinase activity, mitochondrion, ATP binding, protein phosphorylation	20	0.00343702	103
AT1G63070	mitochondrion, biological_process	20	0.0034229	85
AT3G26180	oxidoreductase activity, acting on paired donors, with incorporation or reduction of molecular oxygen, NAD(P)H as one donor, and incorporation of one atom of oxygen, oxygen binding, heme binding, iron ion binding, oxidoreductase activity, acting on paired donors, with incorporation or reduction of molecular oxygen, chloroplast, monooxygenase activity, oxidation-reduction process, membrane, integr…	20	0.00340774	78
AT5G28830	calcium ion binding, chloroplast, biological_process	20	0.0034031	92
AT2G02640	nucleus	20	0.00339963	39
AT4G12320	oxidoreductase activity, acting on paired donors, with incorporation or reduction of molecular oxygen, NAD(P)H as one donor, and incorporation of one atom of oxygen, oxygen binding, heme binding, iron ion binding, chloroplast, oxidation-reduction process, endoplasmic reticulum, membrane, integral component of membrane	20	0.00339501	84
AT5G25130	oxidoreductase activity, acting on paired donors, with incorporation or reduction of molecular oxygen, NAD(P)H as one donor, and incorporation of one atom of oxygen, oxygen binding, heme binding, iron ion binding, chloroplast, oxidation-reduction process, membrane, integral component of membrane	20	0.00339271	32
AT3G28410	molecular_function, mitochondrion, biological_process	20	0.00337895	62
AT5G41700	protein ubiquitination, ubiquitin-dependent protein catabolic process, endosperm development, stamen development, protein binding, ATP binding, ubiquitin-protein transferase activity, ubiquitin conjugating enzyme activity, cytoplasm, nucleus	20	0.00337439	101
AT4G37690	endosome, galactosyltransferase activity, trans-Golgi network, transferase activity, transferring glycosyl groups, Golgi apparatus, transferase activity, Golgi membrane, seed coat development, integral component of membrane	20	0.00335965	57
AT2G31770	ubiquitin ligase complex, protein polyubiquitination, ubiquitin-dependent protein catabolic process, metal ion binding, ubiquitin conjugating enzyme binding, cytoplasm, ubiquitin protein ligase activity, positive regulation of proteasomal ubiquitin-dependent protein catabolic process	20	0.00334952	75
AT2G04090	transporter activity, drug transmembrane transport, antiporter activity, drug transmembrane transporter activity, membrane, integral component of membrane	20	0.0033129	82
AT2G12875	nucleus, biological_process, molecular_function	20	0.00330087	87
AT1G62920	proteasome assembly, mitochondrion, cytoplasm, molecular_function, nucleus	20	0.00329979	74
AT4G09830	nucleus, molecular_function, biological_process	20	0.00328623	42
AT4G12310	oxidoreductase activity, acting on paired donors, with incorporation or reduction of molecular oxygen, NAD(P)H as one donor, and incorporation of one atom of oxygen, oxygen binding, heme binding, iron ion binding, mitochondrion, oxidation-reduction process, membrane, integral component of membrane	20	0.00324623	90
AT2G29605	nucleus, molecular_function, biological_process	20	0.00323729	84
AT4G05140	nucleoside transmembrane transporter activity, plasma membrane, nucleoside transmembrane transport, integral component of membrane	20	0.00322945	76
AT5G25140	oxidoreductase activity, acting on paired donors, with incorporation or reduction of molecular oxygen, NAD(P)H as one donor, and incorporation of one atom of oxygen, oxygen binding, heme binding, iron ion binding, chloroplast, oxidation-reduction process, membrane, integral component of membrane	20	0.00322321	68
AT5G36110	oxidoreductase activity, acting on paired donors, with incorporation or reduction of molecular oxygen, NAD(P)H as one donor, and incorporation of one atom of oxygen, extracellular region, oxygen binding, heme binding, iron ion binding, multicellular organism development, oxidoreductase activity, acting on paired donors, with incorporation or reduction of molecular oxygen, triterpenoid metabolic p…	20	0.00320718	75
AT1G47350	cellular_component, biological_process, molecular_function	20	0.00318725	42
AT1G69750	nucleus, molecular_function, biological_process	20	0.00318117	89
AT4G09740	hydrolase activity, hydrolyzing O-glycosyl compounds, extracellular region, cell wall organization, cellulase activity, cellulose catabolic process	20	0.00317612	88
AT4G15240	transferase activity, transferring glycosyl groups, Golgi apparatus, biological_process	20	0.00317309	59
AT4G05120	nucleoside transmembrane transporter activity, pyrimidine nucleoside transport, plasma membrane, nucleoside transmembrane transport, nucleoside transport, integral component of membrane	20	0.00317108	62
AT4G37680	response to sucrose, signaling receptor activity, mitochondrion, response to hormone, integral component of membrane	20	0.00316556	97
AT3G27480	nucleus	20	0.00315706	81
AT3G23710	protein folding, plastid, chloroplast, chloroplast inner membrane	20	0.00315358	54
AT3G31900	nucleus, biological_process	20	0.00314911	33
AT1G30760	oxidoreductase activity, extracellular region, sinapyl alcohol dehydrogenase activity, coniferyl-alcohol dehydrogenase activity, cytoplasm, oxidation-reduction process, electron transfer activity, FAD binding, cinnamyl-alcohol dehydrogenase activity	20	0.00312549	52
AT1G43640	phosphoric diester hydrolase activity, regulation of transcription, DNA-templated, phosphatidylinositol binding, response to fungus, DNA-binding transcription factor activity, nucleus	20	0.00312061	75
AT4G13690	nucleus, biological_process, molecular_function	20	0.00311672	102
AT1G71370	ATP-dependent helicase activity, helicase activity, RNA binding, ATP binding, nucleus	20	0.0031109	91
AT2G24950	integral component of membrane, extracellular region, molecular_function, biological_process	20	0.00309693	42
AT2G15042	NA	20	0.00309023	97
AT1G61270	plasma membrane, membrane, amino acid transmembrane transport, amino acid transmembrane transporter activity, amino acid transport, integral component of membrane	20	0.0030888	92
AT3G43540	translational initiation, extracellular region, translation initiation factor activity, chloroplast	20	0.00307787	69
AT5G38220	extracellular region, hydrolase activity, chloroplast, biological_process	20	0.00304925	67
AT5G39000	protein kinase activity, plasma membrane, protein serine/threonine kinase activity, phosphorylation, response to metal ion, plasmodesma, ATP binding, protein autophosphorylation, kinase activity, integral component of membrane	20	0.00302069	85
AT5G37530	plastid, nucleus, ubiquitin-like modifier activating enzyme activity, tRNA threonylcarbamoyladenosine dehydratase, catalytic activity, integral component of membrane, cyclic threonylcarbamoyladenosine biosynthetic process	20	0.00297708	94
AT1G11880	GPI anchor biosynthetic process, dolichyl-phosphate-mannose-glycolipid alpha-mannosyltransferase activity, endoplasmic reticulum membrane, mannosyltransferase complex, mannosyltransferase activity, integral component of membrane	20	0.00297265	99
AT4G23210	protein kinase activity, plasma membrane, extracellular region, protein phosphorylation, protein serine/threonine kinase activity, defense response to bacterium, ATP binding, plant-type hypersensitive response, response to molecule of bacterial origin, kinase activity, integral component of membrane	20	0.00295639	77
AT2G16370	one-carbon metabolic process, cytosol, dihydrofolate reductase activity, 10-formyltetrahydrofolate biosynthetic process, methylation, cytoplasm, tetrahydrofolate biosynthetic process, oxidation-reduction process, dTMP biosynthetic process, integral component of membrane, thymidylate synthase activity	20	0.00295247	81
AT4G16770	flavonoid biosynthetic process, peroxisome, 2-oxoglutarate-dependent dioxygenase activity, cytoplasm	20	0.00295029	103
AT2G02680	nucleus, intracellular signal transduction	20	0.00294204	80
AT5G25770	hydrolase activity, chloroplast, biological_process	20	0.00289436	67
AT1G55980	nucleus	20	0.00289268	62
AT3G46280	extracellular region, phosphorylation, kinase activity, integral component of membrane	20	0.00288143	80
AT1G62570	4-methylthiopropyl glucosinolate S-oxygenase activity, N,N-dimethylaniline monooxygenase activity, flavin adenine dinucleotide binding, 8-methylthiopropyl glucosinolate S-oxygenase activity, NADP binding, glucosinolate biosynthetic process, monooxygenase activity, nucleus, oxidation-reduction process	20	0.00286985	100
AT4G08790	nitrogen compound metabolic process, response to cadmium ion, plastid, hydrolase activity, chloroplast, nitrilase activity	20	0.00286738	70
AT5G37790	plasma membrane, phosphorylation, transmembrane receptor protein serine/threonine kinase activity, ATP binding, nucleus, kinase activity, protein phosphorylation	20	0.00286533	93
AT1G14800	cellular_component, biological_process, molecular_function	20	0.00286287	68
AT3G23910	RNA-directed DNA polymerase activity, response to oxidative stress, nucleus	20	0.00285103	94
AT5G37350	protein serine/threonine kinase activity, cytoplasm, integral component of membrane, ATP binding	20	0.0028397	83
AT1G66270	hydrolase activity, hydrolyzing O-glycosyl compounds, response to cytokinin, cellular response to cold, carbohydrate metabolic process, response to osmotic stress, coumarin metabolic process, plasmodesma, cellular response to salt stress, response to salt stress, cellular response to phosphate starvation, scopolin beta-glucosidase activity, chloroplast, vacuole, beta-glucosidase activity, endopla…	20	0.00283648	87
AT2G05642	molecular_function, chloroplast, biological_process	20	0.00282486	88
AT3G28070	plasma membrane, transmembrane transporter activity, mitochondrion, chloroplast, membrane, integral component of membrane	20	0.00281215	59
AT4G00970	protein kinase activity, plasma membrane, protein serine/threonine kinase activity, protein phosphorylation, ATP binding, chloroplast, integral component of membrane	20	0.00275596	102
AT5G45570	plasma membrane, peptidase activity, cysteine-type peptidase activity, proteolysis	20	0.0027499	102
AT5G27240	protein folding, cytoplasm	20	0.00273448	92
AT5G44930	cell wall organization, transferase activity, transferring glycosyl groups, Golgi apparatus, arabinan biosynthetic process, protein binding, plant-type cell wall biogenesis, protein glycosylation, Golgi membrane, nucleus, catalytic activity, membrane, integral component of membrane	20	0.00271297	83
AT4G21650	extracellular region, plant-type cell wall, serine-type endopeptidase activity, extracellular space, proteolysis	20	0.0026738	98
AT4G08460	nucleus, biological_process	20	0.00263817	90
AT1G33100	transporter activity, drug transmembrane transport, antiporter activity, drug transmembrane transporter activity, cytoplasm, membrane	20	0.00262295	86
AT1G56540	defense response, signal transduction, ADP binding, chloroplast, integral component of membrane	20	0.00261712	94
AT3G27190	regulation of cellulose biosynthetic process, phosphorylation, UMP salvage, cytosol, uracil phosphoribosyltransferase activity, CTP salvage, GTP binding, regulation of starch metabolic process, biosynthetic process, ATP binding, regulation of lignin biosynthetic process, chloroplast, uridine kinase activity, kinase activity, 'de novo' pyrimidine nucleobase biosynthetic process	20	0.00255363	70
AT4G12420	anchored component of plasma membrane, plasma membrane, cell wall, plant-type cell wall, oxidoreductase activity, oxidizing metal ions, cell tip growth, extracellular region, vacuolar membrane, plasmodesma, copper ion binding, anchored component of membrane, apoplast, oxidation-reduction process, membrane	20	0.00254194	95
AT1G59780	ADP binding, defense response, cellular_component, ATP binding	20	0.00246609	69
AT5G26910	establishment of mitotic spindle orientation, mitochondrion, preprophase band assembly, molecular_function, nucleus	20	0.00236016	46
AT4G23360	extracellular region, biological_process, molecular_function	20	0.00234659	84
AT2G14170	valine catabolic process, 3-chloroallyl aldehyde dehydrogenase activity, response to oxidative stress, malonate-semialdehyde dehydrogenase (acetylating) activity, mitochondrion, copper ion binding, chloroplast, valine metabolic process, thymine catabolic process, oxidation-reduction process, methylmalonate-semialdehyde dehydrogenase (acylating) activity	20	0.0023411	58
AT1G34650	regulation of transcription, DNA-templated, DNA-binding transcription factor activity, lipid binding, nucleus, DNA binding	20	0.0022627	73
AT3G27700	DNA binding, metal ion binding, RNA binding, positive regulation of RNA export from nucleus, nucleus, mRNA binding	20	0.0022581	81
AT3G17740	nucleus, RNA processing, molecular_function	20	0.00220264	91
AT5G26240	voltage-gated chloride channel activity, regulation of ion transmembrane transport, trans-Golgi network, response to metal ion, intracellular, protein binding, unidimensional cell growth, anion channel activity, chloride transmembrane transport, integral component of membrane, chloride channel complex	20	0.00217226	89
AT1G51810	phosphorylation, protein phosphorylation, protein serine/threonine kinase activity, protein binding, ATP binding, nucleus, kinase activity, integral component of membrane	20	0.0021645	58
AT5G37130	nucleus, biological_process, apoplast	20	0.00214915	71
AT1G69550	defense response	20	0.00209776	103
AT4G34900	xanthine dehydrogenase activity	20	0.00204666	75
AT4G15370	tetracyclic triterpenoid biosynthetic process, triterpenoid biosynthetic process, beta-amyrin synthase activity, baruol synthase activity, mitochondrion, intramolecular transferase activity, pentacyclic triterpenoid biosynthetic process, catalytic activity	20	0.00202041	68
AT1G34550	transferase activity, transferring glycosyl groups, response to cadmium ion, nucleus, embryo development ending in seed dormancy	20	0.00201005	67
AT2G16970	embryo development ending in seed dormancy, tetracycline transmembrane transporter activity	20	0.00200421	95
AT5G01630	meiotic cell cycle, mitochondrion, protein binding, double-strand break repair via homologous recombination, nucleus, DNA binding	20	0.00198807	81
AT3G44050	ATPase activity, kinesin complex, microtubule-based movement, cytoplasm, microtubule motor activity, microtubule, microtubule binding	20	0.0019757	86
AT4G08760	molecular_function, mitochondrion, biological_process	20	0.00192419	94
AT4G09680	single-stranded DNA binding, positive regulation of DNA replication, telomere maintenance, telomeric DNA binding, protein binding, CST complex, nucleus, telomere maintenance via telomere lengthening, chromosome, telomeric region	20	0.00189591	99
AT1G61210	microtubule severing, Cul4-RING E3 ubiquitin ligase complex, katanin complex, cortical microtubule organization, response to abscisic acid, nucleotide binding, heterotrimeric G-protein complex, response to salt stress	20	0.00175254	101
AT5G35930	phosphopantetheine binding, AMP binding, mitochondrion, cytoplasm, acyl carrier activity	20	0.00170082	90
AT4G12020	protein kinase activity, defense response, phosphorylation, protein serine/threonine kinase activity, sequence-specific DNA binding, regulation of transcription, DNA-templated, protein binding, ATP binding, chloroplast envelope, ADP binding, DNA-binding transcription factor activity, chloroplast, cytoplasm, nucleus, transcription regulatory region DNA binding, kinase activity, protein phosphoryla…	20	0.00166778	58
AT5G39770	resolution of meiotic recombination intermediates, Holliday junction resolvase complex, 3'-flap endonuclease activity, endonuclease activity, DNA repair, double-strand break repair via break-induced replication, crossover junction endodeoxyribonuclease activity, nucleus, nucleic acid binding, intra-S DNA damage checkpoint	20	0.00162496	96
AT3G60920	nucleus, chloroplast, plasmodesma	20	0.00145953	101
AT2G13463	mitochondrion	19	0.00454002	80
AT1G51000	cellular_component, biological_process	19	0.0045045	94
AT3G44950	molecular_function, cellular_component, biological_process	19	0.00448008	75
AT2G20605	extracellular region	19	0.00447902	57
AT1G34042	mitochondrion	19	0.00446009	80
AT2G24880	extracellular region, molecular_function, biological_process	19	0.0044104	38
AT3G44428	integral component of membrane	19	0.00438596	52
AT4G38310	endosome, galactosyltransferase activity, trans-Golgi network, transferase activity, transferring glycosyl groups, Golgi apparatus, integral component of membrane	19	0.0043558	71
AT2G05915	molecular_function, mitochondrion, biological_process	19	0.00427062	56
AT5G38400	nucleus, biological_process, molecular_function	19	0.00426487	53
AT2G20595	extracellular region, molecular_function, biological_process	19	0.00421286	66
AT1G35375	biological_process, mitochondrion, molecular_function	19	0.00420913	62
AT5G27238	rejection of self pollen, extracellular region, molecular_function	19	0.00419426	92
AT2G11623	molecular_function, mitochondrion, biological_process	19	0.00418042	79
AT4G10680	metal ion binding, regulation of transcription, DNA-templated, DNA-templated transcription, initiation, transcriptional start site selection at RNA polymerase II promoter, transcriptional preinitiation complex, transcription factor binding, nucleus, RNA polymerase II complex recruiting activity, transcription preinitiation complex assembly, RNA polymerase II core promoter sequence-specific DNA bi…	19	0.00417766	93
AT5G01080	mitochondrion	19	0.00417216	77
AT3G45525	nucleus, biological_process, molecular_function	19	0.00417124	96
AT4G06746	regulation of transcription, DNA-templated, ethylene-activated signaling pathway, DNA-binding transcription factor activity, nucleus, DNA binding	19	0.00414576	42
AT5G35870	integral component of membrane, molecular_function, biological_process	19	0.00413943	76
AT4G05553	nucleic acid binding, cellular_component, biological_process	19	0.00411969	41
AT3G46900	anchored component of plasma membrane, copper ion transport, copper ion transmembrane transporter activity, plasma membrane, copper ion import across plasma membrane, cellular copper ion homeostasis, high-affinity copper ion transmembrane transporter activity, integral component of membrane	19	0.00409924	95
AT4G12545	extracellular region, molecular_function	19	0.00407813	49
AT1G62070	molecular_function, biological_process	19	0.00404686	96
AT3G45210	molecular_function, mitochondrion, biological_process	19	0.00404514	99
AT5G37770	regulation of flower development, plasma membrane, calcium ion binding, response to abscisic acid, response to mechanical stimulus, response to cold, long-day photoperiodism, flowering, response to metal ion, response to heat, response to absence of light, actin cytoskeleton, innate immune response, regulation of nitric oxide metabolic process, response to auxin, response to calcium ion, response…	19	0.00398741	73
AT5G38930	extracellular region, cell wall, nutrient reservoir activity, manganese ion binding, apoplast	19	0.0039849	39
AT1G35410	molecular_function, cellular_component, biological_process	19	0.0039749	93
AT3G22231	plasma membrane, defense response, regulation of defense response to fungus, response to abscisic acid, lipid homeostasis, cellular response to UV-C, abscisic acid-activated signaling pathway, membrane, response to fungus, circadian rhythm, regulation of photoperiodism, flowering, positive regulation of defense response to oomycetes, nucleus, molecular_function, regulation of lipid biosynthetic p…	19	0.00397323	89
AT5G38960	cell wall, extracellular region, nutrient reservoir activity, manganese ion binding, apoplast	19	0.00396577	36
AT4G10700	nucleus, biological_process, molecular_function	19	0.00396246	85
AT3G42473	extracellular region, killing of cells of other organism, defense response to fungus	19	0.0039151	44
AT3G29033	cellular_component, biological_process, molecular_function	19	0.00389185	34
AT2G40500	phosphorylation, protein serine/threonine kinase activity, signal transduction by protein phosphorylation, nucleus, ATP binding, cytoplasm, activation of protein kinase activity, stress-activated protein kinase signaling cascade, kinase activity	19	0.00388787	83
AT1G44010	nucleus, molecular_function, biological_process, integral component of membrane	19	0.0038446	37
AT4G10660	nucleus, molecular_function, biological_process	19	0.00383606	83
AT1G60300	nucleus, DNA binding, DNA-binding transcription factor activity, regulation of transcription, DNA-templated	19	0.00382448	73
AT1G43722	nucleus, biological_process, molecular_function	19	0.00381986	49
AT2G11626	mitochondrion, biological_process	19	0.00380533	86
AT1G65210	cellular_component	19	0.00379772	42
AT5G26230	plasma membrane, brassinosteroid mediated signaling pathway, cytosol, plastid, nucleus, response to brassinosteroid, lipid metabolic process, kinase inhibitor activity	19	0.00378109	56
AT1G67635	cellular_component, phosphorylation, kinase activity	19	0.00376835	65
AT3G44210	molecular_function, mitochondrion, biological_process	19	0.00375346	77
AT4G23170	protein kinase activity, extracellular region, systemic acquired resistance, response to salicylic acid, apoplast, programmed cell death	19	0.00375197	68
AT5G39750	sequence-specific DNA binding, multicellular organism development, embryo development ending in seed dormancy, regulation of transcription, DNA-templated, protein binding, nucleus, protein dimerization activity, positive regulation of transcription by RNA polymerase II, DNA-binding transcription factor activity, proximal promoter sequence-specific DNA binding, transcription factor binding, transc…	19	0.00374975	55
AT5G27790	phosphorylation, protein serine/threonine kinase activity, ATP binding, signal transduction by protein phosphorylation, cytoplasm, activation of protein kinase activity, stress-activated protein kinase signaling cascade, kinase activity	19	0.00374163	72
AT5G38420	response to red light, response to far red light, reductive pentose-phosphate cycle, carbon fixation, photorespiration, ribulose-bisphosphate carboxylase activity, chloroplast envelope, thylakoid, chloroplast, monooxygenase activity, cytosolic ribosome, chloroplast ribulose bisphosphate carboxylase complex, apoplast, oxidation-reduction process, response to blue light, membrane, chloroplast stroma	19	0.00373281	38
AT1G66000	chloroplast, biological_process, molecular_function	19	0.00372988	70
AT5G25200	nucleus, molecular_function, biological_process	19	0.0037233	73
AT5G35830	nucleus, biological_process	19	0.0037233	97
AT3G18340	cellular_component, biological_process, molecular_function	19	0.00371384	60
AT2G05970	nucleus, biological_process, molecular_function	19	0.00370154	92
AT2G05580	NA	19	0.0036886	103
AT4G30750	molecular_function, chloroplast, biological_process	19	0.00367647	77
AT1G47790	molecular_function, mitochondrion, biological_process	19	0.00367576	33
AT3G27880	nucleus, molecular_function, biological_process	19	0.00363706	96
AT5G54030	nucleus, metal ion binding, intracellular signal transduction	19	0.00361285	101
AT2G13770	hydrolase activity, acting on ester bonds, cellular_component	19	0.00360053	87
AT1G31530	hydrolase activity, chloroplast	19	0.00359848	84
AT5G24190	hydrolase activity, lipid metabolic process, cellular_component	19	0.00358897	99
AT1G11220	integral component of membrane, chloroplast, molecular_function, nucleus, biological_process	19	0.00358288	66
AT2G19850	biological_process, mitochondrion, molecular_function	19	0.00357076	88
AT1G59670	toxin catabolic process, glutathione transferase activity, cytosol, glutathione metabolic process, cytoplasm	19	0.00354742	86
AT3G44960	nucleus, molecular_function, biological_process	19	0.00354742	97
AT1G47497	nucleus, RNA-DNA hybrid ribonuclease activity, transferase activity, nucleic acid binding	19	0.00352374	94
AT4G04402	phosphorylation, histidine phosphotransfer kinase activity, signal transduction, protein histidine kinase binding, cytokinin-activated signaling pathway, cytoplasm, phosphorelay signal transduction system, nucleus	19	0.00352047	93
AT2G05370	cellular_component, RNA-directed 5'-3' RNA polymerase activity, biological_process	19	0.00350101	44
AT4G11845	brassinosteroid mediated signaling pathway, mitochondrion	19	0.00349457	76
AT5G43790	chloroplast, RNA modification	19	0.00347095	57
AT4G16230	hydrolase activity, acting on ester bonds, carboxylic ester hydrolase activity, lipid catabolic process, extracellular region	19	0.00346652	47
AT1G64940	oxidoreductase activity, acting on paired donors, with incorporation or reduction of molecular oxygen, NAD(P)H as one donor, and incorporation of one atom of oxygen, oxygen binding, heme binding, iron ion binding, mitochondrion, oxidation-reduction process, membrane	19	0.0034327	100
AT4G08400	plant-type cell wall organization, cellular_component, structural constituent of cell wall	19	0.00342898	89
AT1G34570	ribosomal large subunit biogenesis, cellular_component, translational initiation, molecular_function	19	0.00342589	75
AT2G23960	defense response, cytoplasm, cytosol	19	0.00342281	79
AT5G45580	regulation of transcription, DNA-templated, protein binding, DNA-binding transcription factor activity, nucleus, DNA binding	19	0.00342281	99
AT3G10110	P-P-bond-hydrolysis-driven protein transmembrane transporter activity, TIM23 mitochondrial import inner membrane translocase complex, TIM22 mitochondrial import inner membrane insertion complex, protein insertion into mitochondrial inner membrane, embryo development ending in seed dormancy, protein transmembrane transporter activity, protein transport, chloroplast, mitochondrion targeting sequenc…	19	0.00341665	60
AT1G62010	regulation of transcription, DNA-templated, chloroplast, chloroplast organization, double-stranded DNA binding, developmental process	19	0.00340197	89
AT5G35600	NAD-dependent histone deacetylase activity (H3-K14 specific), embryo sac development, histone deacetylase complex, histone H3 deacetylation, histone deacetylation, embryo development ending in seed dormancy, histone H4 deacetylation, positive regulation of transcription by RNA polymerase II, seed germination, nucleus, histone deacetylase activity	19	0.00339832	73
AT3G43740	extracellular region, plasma membrane, defense response, signal transduction, mitochondrion	19	0.00338802	76
AT5G37890	protein ubiquitination, ubiquitin-dependent protein catabolic process, multicellular organism development, zinc ion binding, ubiquitin protein ligase activity, nucleus, response to UV	19	0.00338802	84
AT3G29765	nucleus, biological_process, protein dimerization activity	19	0.00338681	69
AT1G57765	chloroplast, biological_process, molecular_function	19	0.00338621	62
AT1G50220	nucleus, DNA binding	19	0.00338259	81
AT2G06420	biological_process, mitochondrion, molecular_function	19	0.00337958	78
AT3G62440	anther dehiscence, protein binding	19	0.00337958	90
AT1G53023	nucleus, ubiquitin conjugating enzyme activity	19	0.00337538	84
AT1G56530	molecular_function, cellular_component, biological_process	19	0.00336224	92
AT1G60340	nucleus, DNA binding, DNA-binding transcription factor activity, regulation of transcription, DNA-templated	19	0.00335393	77
AT3G06990	nucleus	19	0.00335038	66
AT5G37780	calcium ion binding, response to mechanical stimulus, detection of calcium ion, protein binding, cytoplasm, nucleus	19	0.00334625	93
AT5G40080	structural constituent of ribosome, translation, mitochondrial large ribosomal subunit, mitochondrion	19	0.00334625	83
AT1G27860	nucleus, biological_process, molecular_function	19	0.00334507	68
AT4G24590	nucleus, biological_process, molecular_function	19	0.00334507	73
AT5G35520	kinetochore assembly, mitotic sister chromatid segregation, cell division, protein localization to kinetochore, nuclear MIS12/MIND complex, meiotic cell cycle, chromosome, centromeric region, molecular_function, nucleus	19	0.00331646	83
AT5G48630	cell division, mediator complex, regulation of transcription by RNA polymerase II, positive regulation of transcription by RNA polymerase II, cyclin-dependent protein serine/threonine kinase activity, regulation of cell cycle, nucleus, cyclin-dependent protein serine/threonine kinase regulator activity, cell cycle	19	0.0033153	41
AT3G43720	anchored component of plasma membrane, plasma membrane, cuticle development, anchored component of membrane, lipid transport, lipid binding, membrane	19	0.00329689	78
AT3G26170	oxidoreductase activity, acting on paired donors, with incorporation or reduction of molecular oxygen, NAD(P)H as one donor, and incorporation of one atom of oxygen, oxygen binding, heme binding, iron ion binding, protein binding, chloroplast, oxidation-reduction process, membrane, integral component of membrane	19	0.00328265	66
AT2G14760	pollen development, protein dimerization activity, protein binding, DNA-binding transcription activator activity, RNA polymerase II-specific, DNA-binding transcription factor activity, nucleus, DNA binding	19	0.00327022	66
AT2G14045	nucleus, transcription coactivator activity, regulation of transcription, DNA-templated	19	0.00326236	37
AT4G03520	enzyme activator activity, cytosol, positive regulation of catalytic activity, response to oxidative stress, protein binding, protein-disulfide reductase activity, thylakoid, protein disulfide oxidoreductase activity, chloroplast, cytoplasm, oxidation-reduction process, chloroplast thylakoid membrane, glycerol ether metabolic process, oxidoreductase activity, acting on a sulfur group of donors, d…	19	0.00325733	69
AT4G00231	embryo development ending in seed dormancy	19	0.00324564	32
AT5G14800	proline biosynthetic process, cell wall, L-proline biosynthetic process, pyrroline-5-carboxylate reductase activity, response to heat, cytoplasm, oxidation-reduction process, response to salt stress	19	0.00323184	43
AT1G62670	RNA 5'-end processing, RNA binding, mitochondrion	19	0.00322471	76
AT5G36000	nucleus, molecular_function, reproductive system development	19	0.00322252	89
AT2G31760	ubiquitin ligase complex, protein polyubiquitination, ubiquitin-dependent protein catabolic process, metal ion binding, ubiquitin conjugating enzyme binding, cytoplasm, ubiquitin protein ligase activity, positive regulation of proteasomal ubiquitin-dependent protein catabolic process	19	0.00322198	44
AT4G14103	cellular_component, biological_process, molecular_function	19	0.00321054	96
AT1G63410	chloroplast, biological_process, molecular_function	19	0.00320838	61
AT3G44940	nucleus, molecular_function, biological_process	19	0.00320297	96
AT3G27970	rRNA processing, intracellular, nucleus, 3'-5' exonuclease activity, exonuclease activity, nucleic acid binding	19	0.00320135	51
AT5G12360	molecular_function, cellular_component, maintenance of meiotic sister chromatid cohesion, regulation of mitotic cell cycle	19	0.00320135	90
AT4G04990	integral component of membrane, biological_process, molecular_function	19	0.00319006	50
AT2G01660	extracellular region, defense response to bacterium, plasmodesma, viral process, molecular_function, response to other organism, integral component of membrane	19	0.00317354	48
AT2G19830	plasma membrane, vesicle-mediated transport, vacuolar transport, ESCRT III complex, protein binding, protein transport, cytoplasm	19	0.00316035	93
AT4G15096	molecular_function, mitochondrion, biological_process	19	0.00314622	80
AT5G28050	purine nucleoside catabolic process, extracellular region, cytosol, zinc ion binding, hydrolase activity, cytoplasm, nucleus, guanosine deaminase activity	19	0.0031348	80
AT2G15430	nucleolus, RNA polymerase IV complex, stomatal complex development, RNA polymerase II, core complex, protein binding, protein dimerization activity, RNA polymerase II activity, RNA polymerase V complex, transcription, DNA-templated, cytoplasm, nucleus, DNA binding, DNA-directed 5'-3' RNA polymerase activity, stomatal complex patterning	19	0.00311017	92
AT4G10560	cellular_component, embryo development ending in seed dormancy	19	0.00310915	73
AT2G02620	nucleus	19	0.00310255	51
AT4G27050	nucleus, protein ubiquitination, molecular_function	19	0.00303951	80
AT1G46696	biological_process, cytoplasm, molecular_function	19	0.0030049	61
AT5G42520	nucleolus, protein homodimerization activity, sequence-specific DNA binding, protein binding, regulation of transcription, DNA-templated, DNA-binding transcription factor activity, nucleus, DNA binding, response to ethylene	19	0.00299307	71
AT5G36290	integral component of membrane, Golgi apparatus, molecular_function	19	0.00295169	86
AT3G09340	vacuolar membrane, membrane, amino acid transmembrane transport, amino acid transmembrane transporter activity, amino acid transport	19	0.00293391	79
AT1G47500	cytosol, poly(A) binding, RNA binding, chloroplast, cytoplasm, mRNA processing, nucleus, mRNA binding	19	0.00290254	89
AT3G24540	plasma membrane, phosphorylation, protein serine/threonine kinase activity, transmembrane receptor protein serine/threonine kinase activity, ATP binding, integral component of membrane, kinase activity, protein phosphorylation	19	0.00282822	56
AT1G72880	chloroplast, nucleotidase activity, acid phosphatase activity	19	0.00281273	98
AT3G43670	extracellular region, copper ion binding, primary amine oxidase activity, quinone binding, oxidation-reduction process, amine metabolic process	19	0.0027933	54
AT5G27870	cell wall, plant-type cell wall, aspartyl esterase activity, integral component of membrane, pectinesterase activity, cell wall modification, nucleus, pectinesterase inhibitor activity, pectin catabolic process	19	0.00278797	88
AT2G15820	Group II intron splicing, endonuclease activity, photosystem I assembly, mRNA cis splicing, via spliceosome, chloroplast, nucleus	19	0.00278592	53
AT4G27820	hydrolase activity, hydrolyzing O-glycosyl compounds, plasma membrane, carbohydrate metabolic process, peroxisome, beta-glucosidase activity, scopolin beta-glucosidase activity	19	0.00278511	53
AT1G65220	translation initiation factor activity, regulation of translational initiation, cytoplasm	19	0.00277008	80
AT5G14790	cellular_component, biological_process	19	0.00277008	79
AT1G66330	vegetative to reproductive phase transition of meristem, leaf senescence, cellular response to oxidative stress, chloroplast, reactive oxygen species metabolic process	19	0.00276887	80
AT5G38350	ADP binding, defense response, cytoplasm	19	0.00276605	47
AT5G28540	cell wall, chaperone cofactor-dependent protein refolding, ubiquitin-dependent ERAD pathway, cellular response to unfolded protein, chloroplast, endoplasmic reticulum chaperone complex, cytoplasm, vacuole, heat shock protein binding, response to unfolded protein, membrane, ATPase activity, coupled, plasma membrane, vacuolar membrane, protein refolding, mediator complex, unfolded protein binding, …	19	0.00274765	92
AT3G27820	hydrogen peroxide catabolic process, flavin adenine dinucleotide binding, peroxisomal membrane, chloroplast envelope, cytoplasm, oxidation-reduction process, monodehydroascorbate reductase (NADH) activity, integral component of membrane	19	0.00273696	50
AT3G42770	protein polyubiquitination, protein binding, cellular response to phosphate starvation, chloroplast, ubiquitin protein ligase activity	19	0.00272949	51
AT1G06130	metal ion binding, methylglyoxal catabolic process to D-lactate via S-lactoyl-glutathione, chloroplast, hydroxyacylglutathione hydrolase activity	19	0.00272871	36
AT1G37150	catalytic activity, cellular protein modification process, chloroplast, cytoplasm	19	0.00271003	42
AT1G35780	nucleus, methylation, methyltransferase activity	19	0.00270848	48
AT1G31970	helicase activity, ATP-dependent helicase activity, nucleolus, cytosol, rRNA processing, RNA binding, ATP binding, nucleus	19	0.00270501	69
AT2G04060	extracellular region, cell wall, carbohydrate metabolic process, beta-galactosidase activity, vacuole, integral component of membrane	19	0.00270386	34
AT3G58420	integral component of membrane, biological_process, molecular_function	19	0.0026753	94
AT1G61490	extracellular region, carbohydrate binding, plasma membrane, protein serine/threonine kinase activity, recognition of pollen, innate immune response, ATP binding, integral component of membrane, kinase activity, protein phosphorylation	19	0.00267117	69
AT3G06440	galactosyltransferase activity, root hair cell development, arabinogalactan protein metabolic process, transferase activity, transferring glycosyl groups, Golgi apparatus, hydroxyproline O-galactosyltransferase activity, protein O-linked glycosylation via hydroxyproline, mucilage biosynthetic process involved in seed coat development, protein glycosylation, Golgi membrane, integral component of m…	19	0.00266405	72
AT1G61480	carbohydrate binding, plasma membrane, protein serine/threonine kinase activity, recognition of pollen, innate immune response, ATP binding, chloroplast, integral component of membrane, kinase activity, protein phosphorylation	19	0.002654	84
AT1G34580	transmembrane transporter activity, integral component of plasma membrane, transmembrane transport, carbohydrate:proton symporter activity, carbohydrate transmembrane transporter activity, membrane, integral component of membrane	19	0.00259598	100
AT2G03980	hydrolase activity, acting on ester bonds, extracellular region, carboxylic ester hydrolase activity, lipid catabolic process	19	0.00258398	101
AT1G45180	nucleus, zinc ion binding, ubiquitin protein ligase activity	19	0.00256583	86
AT1G62430	phosphatidate cytidylyltransferase activity, mitochondrion, CDP-diacylglycerol biosynthetic process, developmental vegetative growth, endoplasmic reticulum membrane, phospholipid biosynthetic process, endoplasmic reticulum, membrane, integral component of membrane	19	0.00252157	63
AT4G34910	helicase activity, ATP-dependent helicase activity, RNA binding, ATP binding, nucleus	19	0.00249475	97
AT1G61430	protein kinase activity, plasma membrane, protein serine/threonine kinase activity, protein phosphorylation, recognition of pollen, mitochondrion, innate immune response, ATP binding, chloroplast, integral component of membrane, kinase activity, carbohydrate binding	19	0.00247042	29
AT3G28080	chloroplast	19	0.00244185	53
AT4G04980	nucleus, chloroplast outer membrane, molecular_function	19	0.00243934	62
AT1G29470	endosome, methyltransferase activity, trans-Golgi network, Golgi apparatus, mitochondrion, methylation, Golgi membrane, integral component of membrane	19	0.00243496	72
AT5G43230	structural constituent of nuclear pore, nuclear pore inner ring, nuclear pore organization	19	0.00241392	102
AT4G10310	plasma membrane, response to osmotic stress, cation transmembrane transporter activity, mitochondrion, potassium ion transmembrane transporter activity, sodium ion transmembrane transporter activity, sodium ion transport, integral component of membrane, potassium ion transport, response to salt stress, potassium ion transmembrane transport	19	0.0024072	102
AT4G22285	peptidase activity, protein deubiquitination, zinc ion binding, spliceosomal complex assembly, proteolysis, nucleus, thiol-dependent ubiquitinyl hydrolase activity, integral component of membrane	19	0.0023999	100
AT2G06025	mitochondrion, N-acetyltransferase activity, transferase activity, transferring acyl groups	19	0.00236878	103
AT1G09040	RNA polymerase II transcription factor binding, transcription corepressor activity, nucleus, DNA binding, membrane, biological_process	19	0.00235966	91
AT4G08180	sterol binding, oxysterol binding, cytosol, signal transduction, phosphatidylinositol binding, lipid binding, sterol transporter activity, intracellular membrane-bounded organelle, nucleus, steroid metabolic process, membrane	19	0.00232331	74
AT3G44600	sepal formation, regulation of flower development, leaf shaping, Cul4-RING E3 ubiquitin ligase complex, chromatin binding, stamen development, leaf vascular tissue pattern formation, histone binding, peptidyl-prolyl cis-trans isomerase activity, leaf formation, meristem structural organization, regulation of root meristem growth, protein folding, nucleus, regulation of histone methylation, carpel…	19	0.00228173	60
AT4G09820	jasmonic acid mediated signaling pathway, transcription regulatory region sequence-specific DNA binding, protein binding, protein dimerization activity, nucleus, flavonoid biosynthetic process, DNA-binding transcription factor activity, regulation of proanthocyanidin biosynthetic process, positive regulation of anthocyanin biosynthetic process, DNA binding, seed coat development, seed development…	19	0.00224321	99
AT3G23900	nucleus, nucleic acid binding, biological_process	19	0.00224189	88
AT1G31880	plasma membrane, response to abscisic acid, auxin-activated signaling pathway, cytokinin-activated signaling pathway, water channel activity, phloem development, protein binding, auxin efflux, cell differentiation, root development, sieve cell differentiation, nucleus, identical protein binding, regulation of root development, lateral root development	19	0.00218416	42
AT4G11340	defense response, cytoplasm, signal transduction	19	0.00212957	88
AT4G10890	molecular_function, cellular_component, biological_process	19	0.00212814	103
AT2G31580	G2/M transition of mitotic cell cycle, cellular response to DNA damage stimulus, tRNA processing, cytoplasm, cell population proliferation, tRNA guanylyltransferase activity	19	0.0021248	72
AT1G65985	plasma membrane, integral component of membrane, molecular_function, nucleus, biological_process	19	0.00190438	86
AT4G01020	helicase activity, metal ion binding, RNA binding, ATP-dependent 3'-5' RNA helicase activity, nucleus, ATP binding, transferase activity, chloroplast, nucleic acid binding, mRNA splicing, via spliceosome	19	0.00188455	96
AT3G52700	molecular_function, biological_process	19	0.00186129	100
AT1G45160	plasma membrane, phosphorylation, kinase activity	19	0.00172743	87
AT1G50200	alanyl-tRNA aminoacylation, cytosol, response to cadmium ion, mitochondrion, ATP binding, amino acid binding, chloroplast, alanine-tRNA ligase activity, tRNA binding, tRNA modification	19	0.00168335	100
AT4G19520	cellular response to hypoxia, defense response, sequence-specific DNA binding, DNA-binding transcription factor activity, cytoplasm, nucleus, transcription regulatory region DNA binding	19	0.00160881	91
AT3G42148	biological_process, mitochondrion, molecular_function	18	0.00438276	85
AT1G66553	NA	18	0.00437956	83
AT3G31068	molecular_function, biological_process	18	0.00436681	80
AT3G29431	NA	18	0.00435098	96
AT3G51636	biological_process, molecular_function	18	0.00434783	100
AT1G51823	extracellular region	18	0.00434468	58
AT5G37351	molecular_function, biological_process	18	0.00429492	78
AT3G28120	integral component of membrane, molecular_function, mitochondrion, biological_process	18	0.0042796	77
AT4G12190	zinc ion binding, endomembrane system, ubiquitin protein ligase activity	18	0.00427046	93
AT5G45469	mitochondrion, integral component of membrane	18	0.00426743	79
AT3G44140	integral component of membrane, molecular_function, biological_process	18	0.00418313	87
AT5G35120	nucleus, biological_process, molecular_function	18	0.00416378	30
AT5G34905	molecular_function, chloroplast, biological_process	18	0.00414079	42
AT5G28070	cellular_component, biological_process, molecular_function	18	0.00413888	57
AT2G03913	extracellular region, killing of cells of other organism, defense response to fungus	18	0.00412466	60
AT2G18200	integral component of membrane, biological_process, mitochondrion, molecular_function	18	0.00409836	101
AT1G29418	molecular_function, biological_process, mitochondrion, integral component of membrane	18	0.00406872	82
AT2G44581	integral component of membrane, biological_process	18	0.0040568	99
AT5G28610	cellular_component, helicase activity, biological_process	18	0.00401159	87
AT3G23727	extracellular region, killing of cells of other organism, defense response to fungus, signal transduction	18	0.00400712	70
AT5G18010	auxin-activated signaling pathway, regulation of auxin polar transport, multicellular organism development, positive regulation of cell growth, mitochondrion, molecular_function, extrinsic component of plasma membrane, response to auxin	18	0.0039929	91
AT1G36640	extracellular region, molecular_function, biological_process, integral component of membrane	18	0.00398583	76
AT5G42957	molecular_function, chloroplast, biological_process	18	0.00397088	101
AT1G61255	extracellular region, biological_process, molecular_function	18	0.00396476	80
AT5G01075	hydrolase activity, endomembrane system, protein storage vacuole organization	18	0.00391219	63
AT3G27831	extracellular region, ion channel inhibitor activity, killing of cells of other organism, defense response to fungus	18	0.00390371	71
AT5G38435	rejection of self pollen, pollen-pistil interaction, extracellular region, molecular_function	18	0.00390371	65
AT5G19172	extracellular region, killing of cells of other organism, defense response to fungus	18	0.00389864	97
AT5G36120	cytochrome b6f complex assembly, chloroplast, molecular_function, chloroplast thylakoid membrane, integral component of membrane	18	0.00386598	76
AT2G15345	extracellular region, negative regulation of catalytic activity, pectinesterase inhibitor activity, enzyme inhibitor activity	18	0.00386432	100
AT4G04775	mediator complex, regulation of transcription by RNA polymerase II, transcription coregulator activity	18	0.0038478	75
AT1G11362	negative regulation of catalytic activity, chloroplast, pectinesterase inhibitor activity	18	0.00384123	88
AT3G28155	nucleus, biological_process, molecular_function	18	0.00383795	99
AT1G34560	biological_process, mitochondrion, molecular_function	18	0.00381679	72
AT3G44240	P-body, exonucleolytic nuclear-transcribed mRNA catabolic process involved in deadenylation-dependent decay, RNA modification, metal ion binding, poly(A)-specific ribonuclease activity, negative regulation of translation, RNA binding, ribonuclease activity, CCR4-NOT core complex, nucleus	18	0.00381437	58
AT3G50450	mitochondrion, response to fungus, molecular_function, plant-type hypersensitive response, response to other organism, defense response to fungus, integral component of membrane	18	0.00381356	65
AT1G30135	regulation of defense response, defense response, protein binding, nucleus, response to wounding, regulation of jasmonic acid mediated signaling pathway	18	0.00379187	81
AT5G54720	NA	18	0.00378629	88
AT1G43610	dephosphorylation of RNA polymerase II C-terminal domain, nucleus, RNA polymerase II CTD heptapeptide repeat phosphatase activity, mitochondrion	18	0.00377596	74
AT5G35338	nucleus, methyl-CpG binding, zinc ion binding	18	0.0037649	67
AT4G12490	extracellular region, cell wall, plasmodesma, lipid transport, lipid binding, endoplasmic reticulum, chloroplast outer membrane, defense response to fungus	18	0.00376176	87
AT5G38760	molecular_function, biological_process	18	0.00375078	98
AT4G18425	mitochondrion, plant organ senescence, plant-type vacuole membrane, abscission, molecular_function, endomembrane system organization, integral component of membrane	18	0.00374532	102
AT3G45577	tRNA-intron endonuclease activity, tRNA-intron endonuclease complex, tRNA-type intron splice site recognition and cleavage, mitochondrion	18	0.0037144	89
AT5G27070	plasma membrane, sequence-specific DNA binding, multicellular organism development, regulation of transcription, DNA-templated, protein dimerization activity, protein binding, positive regulation of transcription by RNA polymerase II, DNA-binding transcription factor activity, proximal promoter sequence-specific DNA binding, transcription factor binding, nucleus, transcription regulatory region D…	18	0.00370142	48
AT4G33320	molecular_function, cellular_component, response to red or far red light, negative gravitropism	18	0.00369004	72
AT1G44478	nucleus, peptidyl-prolyl cis-trans isomerase activity	18	0.00367572	84
AT2G25344	extracellular region, killing of cells of other organism, defense response to fungus	18	0.00367047	86
AT4G18310	molecular_function, cellular_component, biological_process	18	0.00366226	98
AT2G18210	biological_process, mitochondrion, molecular_function	18	0.00366077	101
AT2G07440	nucleus, phosphorelay signal transduction system	18	0.00365186	43
AT5G35190	plant-type cell wall organization, structural constituent of cell wall, integral component of membrane	18	0.00361011	71
AT1G61095	nucleus, molecular_function, biological_process	18	0.00360216	98
AT3G29639	mitochondrion	18	0.0035878	41
AT3G52530	plasma membrane, protein serine/threonine kinase activity, mitochondrion, ATP binding, cell surface receptor signaling pathway, nucleus, kinase activity, protein phosphorylation	18	0.00356083	92
AT2G05440	biological_process, molecular_function	18	0.00354052	60
AT5G39470	biological_process, mitochondrion, molecular_function	18	0.0035225	95
AT3G45960	extracellular region, plant-type cell wall, cytosol, plant-type cell wall organization, plasmodesma, plant-type cell wall loosening, unidimensional cell growth, membrane	18	0.00349922	91
AT2G25340	vacuolar membrane, SNAP receptor activity, late endosome membrane, protein transport, SNARE complex, SNARE binding, exocytosis, vesicle fusion, membrane, integral component of membrane	18	0.00348297	63
AT5G38270	nucleus, molecular_function, biological_process	18	0.00344828	50
AT2G05380	extracellular region, biological_process, protein binding	18	0.00344762	61
AT1G49860	toxin catabolic process, glutathione transferase activity, cytosol, glutathione metabolic process, cytoplasm, glutathione binding	18	0.00343511	68
AT1G34510	peroxidase activity, extracellular region, hydrogen peroxide catabolic process, plant-type cell wall, heme binding, metal ion binding, response to oxidative stress, plasmodesma, oxidation-reduction process	18	0.00339687	92
AT2G04240	protein ubiquitination, response to osmotic stress, metal ion binding, response to chitin, zinc ion binding, protein binding, abscisic acid biosynthetic process, transferase activity, chloroplast, response to gibberellin, abscisic acid metabolic process, response to salt stress, integral component of membrane	18	0.00339175	90
AT2G20620	nucleus, biological_process, molecular_function	18	0.00338664	74
AT3G29970	integral component of membrane, biological_process, mitochondrion, molecular_function	18	0.00335884	101
AT3G50750	brassinosteroid mediated signaling pathway, regulation of transcription, DNA-templated, DNA-binding transcription factor activity, transcription, DNA-templated, vacuole, nucleus, DNA binding	18	0.00333642	44
AT5G27606	biological_process, mitochondrion, molecular_function	18	0.0033321	54
AT5G44920	nuclear envelope, defense response, signal transduction, protein self-association, protein binding, nuclear membrane, cytoplasm, endoplasmic reticulum, integral component of membrane	18	0.0033241	82
AT1G33840	chloroplast, biological_process, molecular_function	18	0.00330639	48
AT3G43580	mitochondrion, integral component of membrane	18	0.00329489	83
AT1G49850	protein ubiquitination, metal ion binding, zinc ion binding, transferase activity, nucleus	18	0.00328467	69
AT2G03020	cytoplasm	18	0.00327094	76
AT1G66310	nucleus, biological_process, molecular_function	18	0.00327035	83
AT1G31163	nucleus, molecular_function, biological_process	18	0.00326857	87
AT3G29763	nucleus, biological_process	18	0.00326264	69
AT5G44940	cellular_component, biological_process, molecular_function	18	0.0032591	78
AT5G37520	molecular_function, cellular_component, biological_process	18	0.00324851	96
AT1G35630	peptidase activity, ubiquitin-dependent protein catabolic process, zinc ion binding, extrinsic component of vacuolar membrane, chloroplast, ubiquitin protein ligase activity	18	0.00324558	98
AT3G33528	nucleus, biological_process, molecular_function	18	0.00324266	54
AT2G45250	DRM complex, mitochondrion, transcription, DNA-templated, chloroplast, molecular_function, nucleus	18	0.0032345	77
AT4G14465	defense response to bacterium, innate immune response, AT DNA binding, DNA-binding transcription factor activity, negative regulation of innate immune response, nucleus, negative regulation of defense response to bacterium	18	0.00323102	65
AT5G42960	plastid, mitochondrion, chloroplast envelope, chloroplast, molecular_function	18	0.00322176	101
AT3G50730	kinase activity, protein phosphorylation, protein serine/threonine/tyrosine kinase activity	18	0.00321199	36
AT3G44090	nucleus	18	0.00319375	76
AT5G38386	biological_process, molecular_function	18	0.00319319	71
AT3G29035	leaf senescence, sequence-specific DNA binding, positive regulation of DNA-binding transcription factor activity, multicellular organism development, protein binding, positive regulation of leaf senescence, DNA-binding transcription factor activity, nucleus, response to wounding, response to hydrogen peroxide	18	0.00318979	88
AT5G44110	plasma membrane, ATPase activity, response to far red light, transporter activity, cytosol, cellular response to sucrose stimulus, response to red light, ATP binding, hydrolase activity, cytoplasm, integral component of membrane	18	0.00317013	97
AT3G28540	ATPase activity, mitochondrion, integral component of membrane, ATP binding	18	0.00316957	90
AT4G02970	cytosol, proteasome binding, signal recognition particle, endoplasmic reticulum targeting, nucleoplasm, proteasome complex, ubiquitin binding, cytoplasm, proteasome-mediated ubiquitin-dependent protein catabolic process, polyubiquitin modification-dependent protein binding	18	0.00316901	93
AT1G35680	structural constituent of ribosome, response to cold, rRNA binding, embryo development ending in seed dormancy, ribosome, chloroplast envelope, chloroplast, chloroplast organization, embryo development, thylakoid membrane organization, nucleus, translation, chloroplast stroma	18	0.0031679	98
AT1G61110	sequence-specific DNA binding, multicellular organism development, embryo development ending in seed dormancy, plant-type cell wall modification involved in multidimensional cell growth, DNA-binding transcription factor activity, positive regulation of gene expression, positive regulation of transcription, DNA-templated, nucleus	18	0.00316623	47
AT1G34380	5'-3' exonuclease activity, DNA-directed DNA polymerase activity, DNA-dependent DNA replication, cytoplasm, exonuclease activity, nucleus, catalytic activity, DNA binding	18	0.00315623	60
AT4G10300	nucleus, chloroplast, molecular_function	18	0.00314301	53
AT2G14750	male gamete generation, phosphorylation, cysteine biosynthetic process, adenylylsulfate kinase activity, plastid, ATP binding, regulation of glucosinolate biosynthetic process, hydrogen sulfide biosynthetic process, chloroplast, transferase activity, transferring phosphorus-containing groups, identical protein binding, sulfate assimilation, kinase activity	18	0.00313917	52
AT1G34790	regulation of gene expression, metal ion binding, flavonoid biosynthetic process, DNA-binding transcription factor activity, nucleus, nucleic acid binding	18	0.00313808	77
AT2G17600	nucleus	18	0.0031348	85
AT3G28820	molecular_function, chloroplast, biological_process	18	0.00313098	29
AT1G47620	oxygen binding, heme binding, iron ion binding, oxidoreductase activity, acting on paired donors, with incorporation or reduction of molecular oxygen, chloroplast, monooxygenase activity, oxidation-reduction process, integral component of membrane	18	0.003125	58
AT5G22600	cellular_component, biological_process, molecular_function	18	0.00312229	91
AT4G11010	GTP biosynthetic process, nucleoside diphosphate kinase activity, nucleoside diphosphate phosphorylation, cobalt ion binding, response to oxidative stress, zinc ion binding, CTP biosynthetic process, mitochondrion, mitochondrial inner membrane, ATP binding, UTP biosynthetic process, plastid, chloroplast, chloroplast thylakoid lumen, mitochondrial intermembrane space	18	0.00311365	94
AT5G22140	oxidoreductase activity, plasma membrane, flavin adenine dinucleotide binding, Golgi apparatus, plasmodesma, electron-transferring-flavoprotein dehydrogenase activity, chloroplast, cytoplasm, oxidation-reduction process, electron transfer activity	18	0.00311203	59
AT5G26290	gametophyte development, anchored component of membrane, plant-type sporogenesis	18	0.00310666	60
AT1G31260	zinc ion transmembrane transporter activity, plasma membrane, cation transmembrane transporter activity, zinc ion transmembrane transport, metal ion transmembrane transporter activity, protein binding, chloroplast, cation transport, integral component of membrane	18	0.00310184	90
AT3G28510	ATPase activity, plasma membrane, ATP binding, endoplasmic reticulum, integral component of membrane	18	0.00308219	72
AT4G15610	endosome, plasma membrane, trans-Golgi network, Golgi apparatus, 4 iron, 4 sulfur cluster binding, integral component of membrane	18	0.00308008	99
AT2G07760	nucleic acid binding, zinc ion binding, cellular_component, biological_process	18	0.00307272	75
AT5G09600	succinate dehydrogenase activity, mitochondrion, mitochondrial respiratory chain complex II, succinate dehydrogenase complex (ubiquinone), mitochondrial electron transport, succinate to ubiquinone, membrane	18	0.00304981	48
AT3G29720	cytoplasm	18	0.0030247	64
AT1G43100	extracellular region, polygalacturonase activity, plant-type cell wall, carbohydrate metabolic process, cell wall organization, lyase activity, integral component of membrane	18	0.00302318	62
AT4G09670	oxidation-reduction process, oxidoreductase activity, cytosol	18	0.00301407	102
AT5G27210	molecular_function, chloroplast, biological_process	18	0.0029826	66
AT4G10290	nucleus, biological_process, molecular_function	18	0.00298112	102
AT4G04770	transporter activity, regulation of response to red or far red light, cellular iron ion homeostasis, protein binding, iron-sulfur cluster assembly, chloroplast, ATPase activity, coupled to transmembrane movement of substances, chloroplast stroma	18	0.00297471	74
AT2G05940	plasma membrane, protein serine/threonine kinase activity, mitochondrion, defense response to bacterium, ATP binding, protein binding, kinase activity, protein phosphorylation	18	0.00296589	81
AT4G00160	cellular_component, biological_process, molecular_function	18	0.00296589	44
AT1G66570	sucrose:proton symporter activity, plasma membrane, sucrose transport, integral component of plasma membrane, symporter activity, carbohydrate:proton symporter activity, sucrose metabolic process, sucrose transmembrane transporter activity, vacuole, nucleus, carbohydrate transmembrane transporter activity, membrane	18	0.00296492	37
AT2G21900	nucleus, sequence-specific DNA binding, DNA-binding transcription factor activity, regulation of transcription, DNA-templated	18	0.00296394	90
AT4G11330	regulation of gene expression, signal transduction, ATP binding, MAP kinase activity, cytoplasm, nucleus, MAPK cascade, kinase activity, intracellular signal transduction	18	0.00295372	98
AT2G02610	nucleus	18	0.00294744	49
AT3G28830	nucleus, biological_process	18	0.0029431	95
AT3G29810	anchored component of plasma membrane, plasma membrane, cellulose microfibril organization, Golgi apparatus, plant-type cell wall organization, plant-type cell wall biogenesis, mucilage biosynthetic process involved in seed coat development, plant-type cell wall cellulose biosynthetic process, anchored component of membrane, molecular_function, seed development, seed coat development	18	0.0029383	94
AT3G26450	nucleus, response to cytokinin, defense response, molecular_function	18	0.00293351	87
AT1G63340	N,N-dimethylaniline monooxygenase activity, flavin adenine dinucleotide binding, NADP binding, monooxygenase activity, nucleus, oxidation-reduction process	18	0.00293303	75
AT5G36170	translation release factor activity, translational termination, plastid organization, RNA processing, translation release factor activity, codon specific, chloroplast, chloroplast stroma	18	0.00292683	50
AT3G50140	chloroplast, biological_process	18	0.00292066	45
AT5G39740	structural constituent of ribosome, nucleolus, plasma membrane, leaf morphogenesis, cytosol, ribosome, ribosomal large subunit assembly, cytoplasm, cytosolic ribosome, vacuole, cell population proliferation, 5S rRNA binding, cytosolic large ribosomal subunit, translation, ribosome biogenesis	18	0.00291829	39
AT4G12330	oxidoreductase activity, acting on paired donors, with incorporation or reduction of molecular oxygen, NAD(P)H as one donor, and incorporation of one atom of oxygen, oxygen binding, heme binding, iron ion binding, oxidation-reduction process, membrane, integral component of membrane	18	0.00291309	52
AT4G34070	biological_process	18	0.00290323	74
AT4G10140	Golgi apparatus, molecular_function, mitochondrion, integral component of membrane	18	0.00289995	80
AT2G38240	cytosol, metal ion binding, jasmonic acid hydrolase, dioxygenase activity, flavonoid biosynthetic process, cytoplasm, oxidation-reduction process, regulation of jasmonic acid mediated signaling pathway	18	0.00289482	88
AT3G45530	nucleus, intracellular signal transduction	18	0.00288785	94
AT2G04100	transporter activity, drug transmembrane transport, antiporter activity, chloroplast, drug transmembrane transporter activity, membrane, integral component of membrane	18	0.00288462	79
AT3G44290	cell, multicellular organism development, regulation of transcription, DNA-templated, DNA-binding transcription factor activity, nucleus, DNA binding, cellular response to glucose stimulus, integral component of membrane	18	0.00286898	82
AT5G27890	nucleus, molecular_function, biological_process	18	0.00286898	96
AT1G33960	GTP binding, mitochondrion, hydrolase activity, chloroplast, response to bacterium	18	0.00286579	86
AT3G32260	cellular_component, biological_process, molecular_function	18	0.0028626	36
AT5G33370	extracellular region, cuticle development, hydrolase activity, acting on ester bonds, carboxylic ester hydrolase activity, lipid catabolic process	18	0.00285896	79
AT4G12820	brassinosteroid mediated signaling pathway, ubiquitin-dependent protein catabolic process, protein binding, nucleus, positive regulation of brassinosteroid mediated signaling pathway	18	0.00285352	102
AT5G28080	protein kinase activity, protein serine/threonine kinase activity, ATP binding, cytoplasm, nucleus, kinase activity, protein phosphorylation, intracellular signal transduction	18	0.0028427	86
AT2G04170	nucleus	18	0.00284136	103
AT4G33260	protein ubiquitination, cell division, signal transduction, positive regulation of ubiquitin protein ligase activity, protein binding, kinase binding, heterotrimeric G-protein complex, anaphase-promoting complex binding, cell cycle, nucleus, mitotic checkpoint complex, ubiquitin-protein transferase activator activity	18	0.0028169	95
AT2G07040	pollen germination, plasma membrane, protein serine/threonine kinase activity, regulation of pollen tube growth, pollen tube growth, ATP binding, integral component of membrane, pollen tube, transmembrane receptor protein tyrosine kinase signaling pathway, protein phosphorylation	18	0.00281074	99
AT1G34315	molecular_function, biological_process	18	0.00280592	55
AT1G63130	mitochondrion	18	0.00280418	94
AT3G46480	oxidation-reduction process, dioxygenase activity, cytoplasm, 2-oxoglutarate-dependent dioxygenase activity	18	0.0028033	69
AT3G44320	plasma membrane, indole-3-acetonitrile nitrile hydratase activity, nitrilase activity, response to cadmium ion, cellular response to sulfate starvation, indole-3-acetonitrile nitrilase activity, cyanide catabolic process, cyanide metabolic process, glucosinolate catabolic process	18	0.00279851	101
AT4G14390	chloroplast, membrane, molecular_function, cytoplasm	18	0.00279547	101
AT3G09330	vacuolar membrane, membrane, amino acid transmembrane transport, amino acid transmembrane transporter activity, amino acid transport, integral component of membrane	18	0.00279156	73
AT1G44180	aminoacylase activity, endoplasmic reticulum, cellular amino acid metabolic process, chloroplast	18	0.00278638	60
AT3G43440	regulation of defense response, defense response, protein binding, nucleus, response to wounding, regulation of jasmonic acid mediated signaling pathway	18	0.00278508	44
AT1G38065	transferase activity, transferring glycosyl groups, fucose metabolic process, protein glycosylation, chloroplast, nucleus	18	0.00277692	71
AT1G07930	mitochondrion, plasmodesma, cytoplasm, vacuole, mRNA binding, translation elongation factor activity, calmodulin binding	18	0.00274977	90
AT3G28700	methyltransferase activity, methylation, zinc ion binding, mitochondrion	18	0.002746	96
AT4G05330	metal ion binding, nucleus, pollen development, GTPase activator activity	18	0.00274223	54
AT5G37810	plasma membrane, channel activity, transmembrane transport, water channel activity, membrane, integral component of membrane	18	0.00273764	100
AT2G19800	iron ion binding, syncytium formation, inositol oxygenase activity, cytoplasm, oxidation-reduction process, L-ascorbic acid biosynthetic process, inositol catabolic process	18	0.00272232	71
AT2G18540	biological_process	18	0.00271657	77
AT1G44835	cytosol, biological_process, cytoplasm	18	0.00267578	70
AT5G28840	cytosol, Golgi apparatus, GDP-mannose 3,5-epimerase activity, nucleotide-sugar metabolic process, NAD binding, catalytic activity, L-ascorbic acid biosynthetic process	18	0.00267459	53
AT1G60590	polygalacturonase activity, extracellular region, carbohydrate metabolic process, cell wall organization, lyase activity	18	0.00264706	61
AT2G46720	3-oxo-arachidoyl-CoA synthase activity, transferase activity, transferring acyl groups, 3-oxo-cerotoyl-CoA synthase activity, fatty acid biosynthetic process, very-long-chain 3-ketoacyl-CoA synthase activity, 3-oxo-lignoceronyl-CoA synthase activity, cuticle development, fatty acid elongation, cytoplasm, very long-chain fatty acid metabolic process, integral component of membrane	18	0.00263235	85
AT1G21250	kinase activity, plasma membrane, calcium ion binding, protein serine/threonine kinase activity, phosphorylation, polysaccharide binding, plant-type cell wall, defense response to fungus, protein binding, ATP binding, response to salicylic acid, cell surface receptor signaling pathway, vacuole, integral component of membrane, response to virus, protein phosphorylation	18	0.00262889	40
AT1G62640	beta-ketoacyl-acyl-carrier-protein synthase III activity, fatty acid biosynthetic process, 3-oxoacyl-[acyl-carrier-protein] synthase activity, chloroplast, chloroplast stroma	18	0.00261818	100
AT4G08540	nucleus, SNARE complex assembly, DNA-directed 5'-3' RNA polymerase activity, SNARE binding	18	0.00261666	102
AT1G18130	threonyl-tRNA aminoacylation, threonine-tRNA ligase activity, mitochondrion, ATP binding, membrane, chloroplast, cytoplasm, translation, aminoacyl-tRNA ligase activity	18	0.00260718	95
AT5G58830	extracellular region, serine-type endopeptidase activity, proteolysis	18	0.0026053	56
AT5G45210	defense response, cytoplasm	18	0.00260379	100
AT1G76710	vegetative to reproductive phase transition of meristem, flower development, histone methylation, response to UV-B, DNA repair, histone methyltransferase activity (H3-K36 specific), chromosome, centromeric region, regulation of transcription, DNA-templated, histone-lysine N-methyltransferase activity, nucleus, chromatin	18	0.00259105	82
AT1G20610	protein kinase activity, regulation of mitotic nuclear division, mitotic cell cycle, regulation of cyclin-dependent protein serine/threonine kinase activity, cell division, positive regulation of cell cycle, protein kinase binding, cyclin-dependent protein kinase holoenzyme complex, centrosome, protein binding, regulation of cell cycle, cytoplasm, nucleus, cyclin-dependent protein serine/threonin…	18	0.00257474	90
AT5G09730	hydrolase activity, hydrolyzing O-glycosyl compounds, extracellular region, plant-type cell wall, alpha-L-arabinofuranosidase activity, xylan 1,4-beta-xylosidase activity, arabinan catabolic process, xylan catabolic process	18	0.00256593	86
AT5G43600	metallopeptidase activity, ureide catabolic process, ureidoglycolate hydrolase activity, allantoin catabolic process, manganese ion binding, proteolysis, chloroplast, endoplasmic reticulum, purine nucleobase catabolic process	18	0.00256447	83
AT1G47600	hydrolase activity, hydrolyzing O-glycosyl compounds, extracellular region, carbohydrate metabolic process, glucosinolate glucohydrolase activity, thioglucosidase activity, beta-glucosidase activity, glucosinolate metabolic process, scopolin beta-glucosidase activity, glucosinolate catabolic process, response to salt stress	18	0.00256155	71
AT1G35580	plasma membrane, carbohydrate metabolic process, cytosol, sucrose alpha-glucosidase activity, glycopeptide alpha-N-acetylgalactosaminidase activity, mitochondrion, protein binding, beta-fructofuranosidase activity, cellular amino acid metabolic process, root development, nucleus, sucrose catabolic process, membrane, response to hydrogen peroxide	18	0.00254958	46
AT1G61440	plasma membrane, protein serine/threonine kinase activity, protein phosphorylation, recognition of pollen, innate immune response, ATP binding, integral component of membrane, kinase activity, carbohydrate binding	18	0.00254309	25
AT2G24990	protein serine/threonine kinase activity, cytoplasm, ATP binding	18	0.00254058	82
AT1G08230	gamma-aminobutyric acid transport, plasma membrane, gamma-aminobutyric acid transmembrane transporter activity, amino acid transmembrane transport, amino acid transmembrane transporter activity	18	0.00253879	95
AT3G11010	extracellular region, plasma membrane, defense response, signal transduction, kinase activity, integral component of membrane	18	0.00250452	83
AT1G43650	plasma membrane, transmembrane transporter activity, chloroplast, membrane, integral component of membrane	18	0.00249965	53
AT5G09590	cell wall, mitochondrial matrix, chaperone cofactor-dependent protein refolding, response to salt stress, mitochondrion, cellular response to unfolded protein, chloroplast, cytoplasm, heat shock protein binding, response to unfolded protein, ATPase activity, coupled, vacuolar membrane, response to heat, protein refolding, unfolded protein binding, response to cadmium ion, protein folding chaperon…	18	0.00249931	46
AT4G08150	cell fate commitment, sequence-specific DNA binding, cell fate specification, protein binding, regulation of transcription, DNA-templated, DNA-binding transcription factor activity, xylem and phloem pattern formation, nucleus, xylem development	18	0.00247729	53
AT1G66280	hydrolase activity, hydrolyzing O-glycosyl compounds, cellular response to cold, carbohydrate metabolic process, endoplasmic reticulum, plasmodesma, cellular response to salt stress, membrane, chloroplast, beta-glucosidase activity, endoplasmic reticulum lumen, scopolin beta-glucosidase activity, glucosinolate catabolic process, response to salt stress	18	0.00247491	86
AT2G40520	cellular_component, nucleotidyltransferase activity	18	0.00245667	76
AT1G33090	plasma membrane, transporter activity, drug transmembrane transport, antiporter activity, drug transmembrane transporter activity, membrane	18	0.00242784	25
AT5G39550	vegetative to reproductive phase transition of meristem, protein ubiquitination, methyl-CpNpG binding, chromatin organization, metal ion binding, positive regulation of methylation-dependent chromatin silencing, methyl-CpNpN binding, DNA methylation on cytosine, zinc ion binding, ubiquitin-protein transferase activity, methyl-CpG binding, maintenance of DNA methylation, ubiquitin protein ligase a…	18	0.00242326	85
AT1G61420	carbohydrate binding, plasma membrane, protein serine/threonine kinase activity, protein phosphorylation, recognition of pollen, innate immune response, ATP binding, chloroplast, kinase activity, integral component of membrane	18	0.00239904	28
AT3G44550	long-chain-fatty-acyl-CoA reductase activity, microsporogenesis, long-chain fatty-acyl-CoA metabolic process, oxidoreductase activity, acting on the CH-CH group of donors, fatty-acyl-CoA reductase (alcohol-forming) activity, suberin biosynthetic process, alcohol-forming fatty acyl-CoA reductase activity, oxidation-reduction process, response to wounding, lipid metabolic process, response to salt …	18	0.00239076	100
AT1G67000	extracellular region, polysaccharide binding, protein serine/threonine kinase activity, ATP binding, integral component of membrane, kinase activity, protein phosphorylation	18	0.0023879	98
AT2G28220	protein catabolic process, extracellular region, aspartic-type endopeptidase activity, proteolysis	18	0.00237655	53
AT5G40910	ADP binding, defense response, integral component of membrane, signal transduction	18	0.00236158	95
AT1G20400	nucleus, molecular_function, biological_process	18	0.00235417	101
AT1G65810	nucleus, biological_process	18	0.00234223	99
AT1G31070	uridylyltransferase activity, plasma membrane, pollen development, cytosol, embryo sac development, UDP-N-acetylgalactosamine diphosphorylase activity, UDP-N-acetylglucosamine metabolic process, embryo development ending in seed dormancy, UDP-N-acetylglucosamine biosynthetic process, cytoplasm, UDP-N-acetylglucosamine diphosphorylase activity, UDP-N-acetylgalactosamine metabolic process	18	0.00233645	53
AT5G25620	indole-3-pyruvate monooxygenase activity, N,N-dimethylaniline monooxygenase activity, drought recovery, flavin adenine dinucleotide binding, response to oxidative stress, NADP binding, protein-disulfide reductase activity, cytoplasm, monooxygenase activity, oxidation-reduction process, auxin biosynthetic process	18	0.00233221	92
AT4G20220	RNA-directed DNA polymerase activity, mitochondrion, biological_process	18	0.00233161	101
AT3G46120	extracellular region, protein serine/threonine phosphatase activity, metal ion binding, acid phosphatase activity, dephosphorylation	18	0.00229446	98
AT2G12550	nucleus	18	0.00228455	38
AT4G16560	cytoplasm	18	0.00228368	95
AT5G26360	chaperonin-containing T-complex, cytosol, unfolded protein binding, protein binding, ATP binding, chloroplast, protein folding	18	0.00226757	37
AT3G05160	carbohydrate transport, integral component of plasma membrane, transmembrane transporter activity, transmembrane transport, carbohydrate:proton symporter activity, chloroplast, carbohydrate transmembrane transporter activity, membrane, integral component of membrane	18	0.00223769	78
AT1G79920	cell wall, plasma membrane, cytosol, plasmodesma, cytoplasm, nucleus	18	0.00221893	94
AT5G27270	chloroplast, mitochondrion	18	0.00221212	93
AT1G48820	magnesium ion binding, transferase activity, chloroplast, sesquiterpene biosynthetic process, terpene synthase activity, cyclase activity	18	0.00221185	62
AT3G52680	molecular_function, mitochondrion, biological_process	18	0.00221185	82
AT4G12010	defense response, signal transduction, defense response to bacterium, protein binding, ATP binding, ADP binding, plant-type hypersensitive response	18	0.00219995	71
AT3G46330	extracellular region, protein kinase activity, protein serine/threonine kinase activity, protein phosphorylation, endosperm development, embryo development ending in seed dormancy, protein binding, ATP binding, kinase activity, integral component of membrane	18	0.00217812	96
AT5G27600	long-chain fatty acid metabolic process, response to salt stress, ATP binding, protein binding, fatty acid metabolic process, response to ozone, peroxisome, nucleus, long-chain fatty acid-CoA ligase activity, decanoate-CoA ligase activity	18	0.00213548	48
AT4G04790	biological_process, mitochondrion, molecular_function	18	0.00211864	71
AT2G24000	extracellular region, brassinosteroid mediated signaling pathway, extracellular space, serine-type carboxypeptidase activity, proteolysis involved in cellular protein catabolic process, proteolysis	18	0.00210109	96
AT3G43790	potassium ion antiporter activity, plasma membrane, transmembrane transport, carbohydrate:proton symporter activity, plant-type vacuole membrane, regulation of stomatal closure, response to nematode, carbohydrate transmembrane transporter activity, membrane, integral component of membrane	18	0.00206849	95
AT1G61810	beta-glucosidase activity, extracellular region, plasma membrane, carbohydrate metabolic process, hydrolase activity, hydrolyzing O-glycosyl compounds, coniferin beta-glucosidase activity, lignin biosynthetic process, scopolin beta-glucosidase activity	18	0.00206588	64
AT4G01830	transmembrane transport, ATP binding, basipetal auxin transport, auxin efflux transmembrane transporter activity, ATPase activity, coupled to transmembrane movement of substances, integral component of membrane	18	0.00205386	84
AT1G42440	GTPase activity, maturation of SSU-rRNA from tricistronic rRNA transcript (SSU-rRNA, 5.8S rRNA, LSU-rRNA), GTP binding, U3 snoRNA binding, nucleus, preribosome, small subunit precursor	18	0.00205245	69
AT2G34710	primary shoot apical meristem specification, meristem initiation, adaxial/abaxial pattern specification, regulation of transcription, DNA-templated, determination of bilateral symmetry, DNA-binding transcription factor activity, lipid binding, cell differentiation, nucleus, integument development, DNA binding, polarity specification of adaxial/abaxial axis	18	0.00201117	101
AT1G76820	translation initiation factor activity, cytoplasm	18	0.00200156	49
AT2G05120	nuclear pore distribution, structural constituent of nuclear pore, protein import into nucleus, protein binding, condensed chromosome kinetochore, chloroplast, nucleus, nuclear pore outer ring	18	0.00199446	90
AT3G28360	transmembrane transport, mitochondrion, ATP binding, ATPase activity, coupled to transmembrane movement of substances, integral component of membrane	18	0.00192781	35
AT1G50840	5'-3' exonuclease activity, DNA binding, mitochondrion, plastid, DNA-dependent DNA replication, DNA replication, chloroplast, cytoplasm, nucleus, plastid DNA replication, DNA-directed DNA polymerase activity, mitochondrial DNA replication	18	0.00190436	101
AT3G05165	transmembrane transporter activity, integral component of plasma membrane, transmembrane transport, mitochondrion, carbohydrate:proton symporter activity, carbohydrate transmembrane transporter activity, membrane, integral component of membrane	18	0.00188265	68
AT4G16550	NA	18	0.00183449	71
AT5G43745	chloroplast envelope, chloroplast, mitochondrion, integral component of membrane	18	0.00183225	68
AT4G02260	plasma membrane, leaf senescence, photosynthesis, guanosine-3',5'-bis(diphosphate) 3'-diphosphatase activity, chloroplast, response to wounding	18	0.00175404	86
AT3G28030	single-stranded DNA binding, endonuclease activity, response to UV-B, DNA repair, crossover junction endodeoxyribonuclease activity, response to heat, flap endonuclease activity, metal ion binding, protein binding, nuclease activity, 5'-flap endonuclease activity, exonuclease activity, 5'-3' exodeoxyribonuclease activity, nucleus, DNA binding, nucleotide-excision repair, non-photoreactive DNA rep…	18	0.00164369	65
AT1G35530	ATP-dependent helicase activity, meiotic cell cycle, double-strand break repair via homologous recombination, nucleus, negative regulation of reciprocal meiotic recombination	18	0.00160585	88
AT1G49630	metallopeptidase activity, peptidase activity, mitochondrial matrix, metalloendopeptidase activity, metal ion binding, mitochondrion, chloroplast, proteolysis, protein processing, chloroplast stroma	18	0.00152698	93
AT5G22770	intracellular protein transport, plasma membrane, protein binding, AP-2 adaptor complex, clathrin adaptor activity, clathrin-dependent endocytosis, lipid binding, membrane	18	0.00138611	79
AT2G34110	biological_process, molecular_function	18	0.00121902	52
AT1G58250	extracellular region, plasma membrane, negative regulation of ethylene-activated signaling pathway, multicellular organism development, Golgi apparatus, positive regulation of cell growth, cellular response to phosphate starvation, integral component of membrane, response to ethylene, regulation of unidimensional cell growth, multidimensional cell growth	18	0.000974079	85
AT1G48090	phosphatidylinositol binding, chloroplast, plasmodesma, signal transduction	18	0.000591444	72
AT3G12835	NA	17	0.0041423	34
AT5G35066	molecular_function, biological_process	17	0.00413324	35
AT5G10336	molecular_function, cellular_component, biological_process	17	0.00412421	77
AT5G32597	molecular_function, cellular_component, biological_process	17	0.00411523	81
AT4G09587	NA	17	0.00410628	80
AT4G04601	molecular_function, cellular_component, biological_process	17	0.0040885	54
AT1G34419	NA	17	0.00407967	48
AT5G36280	biological_process, mitochondrion, molecular_function	17	0.00402176	68
AT1G36030	cellular_component, biological_process, molecular_function	17	0.00400754	91
AT1G62886	phosphorylation of RNA polymerase II C-terminal domain, transcription by RNA polymerase II, transcription factor TFIID complex, transcription factor TFIIH holo complex, transcription factor TFIIH core complex, regulation of transcription, DNA-templated, nucleotide-excision repair, preincision complex assembly, nucleus, nucleotide-excision repair	17	0.00395625	91
AT5G36659	extracellular region, regulation of double fertilization forming a zygote and endosperm, double fertilization forming a zygote and endosperm, regulation of protein localization to cell surface, vesicle	17	0.00395441	32
ATMG01180	molecular_function, mitochondrion, biological_process	17	0.00392157	26
AT5G46871	extracellular region, killing of cells of other organism, defense response to fungus	17	0.00391525	63
AT5G34881	chloroplast, biological_process, molecular_function	17	0.00391074	43
AT5G34883	molecular_function, chloroplast, biological_process	17	0.00391074	28
AT5G38950	extracellular region, biological_process	17	0.00390177	35
AT5G43510	extracellular region, pollen tube guidance, protein binding	17	0.00389283	66
AT1G34792	extracellular region	17	0.0038742	64
AT4G16024	nucleus, molecular_function, biological_process	17	0.00385925	55
AT4G24975	rejection of self pollen, extracellular region, molecular_function	17	0.0038575	79
AT3G50250	integral component of membrane, biological_process, molecular_function	17	0.00382366	87
AT3G29780	extracellular region, cell-cell signaling, apoplast	17	0.00382194	33
AT2G21727	extracellular region	17	0.00381594	99
AT1G55990	cellular_component, biological_process, molecular_function	17	0.00380824	71
AT4G08140	mitochondrion, endopeptidase activity, nucleus, proteasome-mediated ubiquitin-dependent protein catabolic process, proteasome storage granule, proteasome regulatory particle, base subcomplex, integral component of membrane	17	0.00380569	66
AT3G62450	molecular_function, biological_process, mitochondrion, integral component of membrane	17	0.00378957	89
AT4G24974	rejection of self pollen, extracellular region, molecular_function	17	0.0037669	79
AT5G43401	extracellular region, killing of cells of other organism, defense response to fungus	17	0.00376523	95
AT4G05070	nucleus, plasma membrane, biological_process, molecular_function	17	0.00375774	83
AT5G26692	molecular_function, mitochondrion, biological_process	17	0.00375442	38
AT1G59722	nucleus, biological_process, molecular_function	17	0.0037511	58
AT3G30247	chloroplast	17	0.0037478	80
AT2G06906	nucleus, molecular_function, biological_process	17	0.00373462	58
AT2G03320	nucleus, molecular_function, biological_process	17	0.00372562	36
AT5G40070	molecular_function, chloroplast, biological_process	17	0.00372154	91
AT4G06583	nucleus, biological_process, molecular_function	17	0.00372073	63
AT4G08025	extracellular region, molecular_function, biological_process	17	0.00371098	26
AT1G61920	molecular_function, biological_process, integral component of membrane	17	0.00370774	98
AT1G29440	mitochondrion, molecular_function, auxin polar transport, stamen filament development, response to auxin	17	0.00369485	69
AT1G52905	chloroplast, biological_process, molecular_function	17	0.00367886	62
AT2G04115	extracellular region	17	0.00367806	50
AT5G46940	extracellular region, negative regulation of catalytic activity, pectinesterase inhibitor activity, pectinesterase activity	17	0.00365906	60
AT5G37280	nucleus, zinc ion binding, ubiquitin protein ligase activity, ubiquitin-dependent protein catabolic process	17	0.00365591	57
AT5G45450	extracellular region, plasma membrane, transmembrane transport, integral component of membrane	17	0.00365591	93
AT4G11485	extracellular region, killing of cells of other organism, defense response to fungus	17	0.00364572	93
AT5G27580	sequence-specific DNA binding, multicellular organism development, regulation of transcription, DNA-templated, protein dimerization activity, protein binding, positive regulation of transcription by RNA polymerase II, DNA-binding transcription factor activity, proximal promoter sequence-specific DNA binding, transcription factor binding, nucleus, transcription regulatory region DNA binding	17	0.00363948	94
AT1G07795	molecular_function, biological_process, integral component of membrane	17	0.0036317	69
AT4G21620	extracellular region, molecular_function, biological_process	17	0.0036286	30
AT2G10930	molecular_function, biological_process, mitochondrion, integral component of membrane	17	0.00362783	86
AT3G44380	cellular_component, response to desiccation, molecular_function	17	0.00361933	94
AT3G32410	nucleus, biological_process, molecular_function	17	0.00361856	31
AT4G10695	cellular_component, biological_process, molecular_function	17	0.00361395	88
AT4G11370	metal ion binding, protein ubiquitination, zinc ion binding, transferase activity	17	0.00360781	96
AT2G09990	cell wall, cytosolic small ribosomal subunit, structural constituent of ribosome, cytosol, maturation of SSU-rRNA from tricistronic rRNA transcript (SSU-rRNA, 5.8S rRNA, LSU-rRNA), plasmodesma, RNA binding, membrane, chloroplast, cytoplasm, cytosolic ribosome, translation	17	0.00360093	57
AT5G25870	nucleus, molecular_function, biological_process	17	0.00359408	97
AT5G28820	molecular_function, cellular_component, biological_process	17	0.0035918	73
AT5G39200	nucleus, molecular_function, biological_process	17	0.00359029	55
AT3G27331	molecular_function, biological_process	17	0.00358877	91
AT5G39110	cell wall, extracellular region, nutrient reservoir activity, manganese ion binding, apoplast	17	0.003555	48
AT1G34290	plasma membrane, integral component of membrane	17	0.00354167	52
AT3G28190	molecular_function, biological_process	17	0.00352551	88
AT4G13560	cytosol, embryo development ending in seed dormancy, double fertilization forming a zygote and endosperm, molecular_function, apoplast	17	0.00352551	63
AT1G43000	nucleus, biological_process	17	0.00351312	81
AT1G59810	regulation of flower development, sequence-specific DNA binding, multicellular organism development, regulation of transcription, DNA-templated, protein dimerization activity, nucleus, positive regulation of transcription by RNA polymerase II, DNA-binding transcription factor activity, proximal promoter sequence-specific DNA binding, transcription factor binding, transcription regulatory region D…	17	0.00350443	78
AT5G34830	nucleus, molecular_function, biological_process	17	0.00350371	48
AT4G10603	extracellular region, killing of cells of other organism, defense response to fungus	17	0.00350082	89
ATMG01200	mitochondrial membrane, integral component of membrane	17	0.00348075	26
AT5G25020	nucleus, biological_process	17	0.0034708	80
AT3G43980	structural constituent of ribosome, cytosolic small ribosomal subunit, zinc ion binding, ribosome, translation	17	0.00346303	70
AT3G27830	plastid large ribosomal subunit, structural constituent of ribosome, large ribosomal subunit, plasmodesma, chloroplast envelope, thylakoid, nucleoid, chloroplast, chloroplast thylakoid membrane, translation, chloroplast stroma	17	0.00345038	70
AT2G05900	nucleus, metal ion binding, chromosome, centromeric region, chromatin organization	17	0.00344269	90
AT2G06908	molecular_function, mitochondrion, biological_process	17	0.00343365	31
AT3G28060	plasma membrane, chloroplast, membrane	17	0.00340955	57
AT1G43330	nucleus, DNA-binding transcription factor activity, regulation of transcription, DNA-templated	17	0.00340408	96
AT2G18660	cell wall, extracellular region, alternative respiration, systemic acquired resistance, apoplast	17	0.00340136	75
AT1G63030	regulation of transcription, DNA-templated, DNA-binding transcription factor activity, nucleus, regulation of gibberellin biosynthetic process, DNA binding, regulation of timing of transition from vegetative to reproductive phase	17	0.00339796	93
AT2G14390	cellular_component, biological_process	17	0.00339592	52
AT1G61090	molecular_function, mitochondrion, biological_process	17	0.00339051	99
AT4G08260	protein serine/threonine phosphatase activity, magnesium-dependent protein serine/threonine phosphatase activity, metal ion binding, cellular_component, protein dephosphorylation	17	0.0033878	31
AT2G03550	carboxylic ester hydrolase activity	17	0.00336834	64
AT3G46470	nucleus, nucleic acid binding, biological_process	17	0.00336168	76
AT1G31370	nucleus, peptidase activity, proteolysis	17	0.00335637	79
AT2G18620	farnesyltranstransferase activity, dimethylallyltranstransferase activity, metal ion binding, geranylgeranyl diphosphate biosynthetic process, carotenoid biosynthetic process, geranyltranstransferase activity, chloroplast, geranyl diphosphate biosynthetic process, farnesyl diphosphate biosynthetic process	17	0.00335174	92
AT2G09388	cellular_component, biological_process, molecular_function	17	0.00334712	31
AT3G21930	extracellular region, molecular_function, biological_process	17	0.00332356	97
AT1G30930	cellular_component, biological_process, molecular_function	17	0.00331384	64
AT4G16540	chloroplast, cytoplasm	17	0.00331384	61
AT1G35820	molecular_function, mitochondrion, biological_process	17	0.00330868	86
AT1G36950	nucleus, ubiquitin protein ligase activity	17	0.00330161	91
AT2G04675	cellular_component, biological_process, molecular_function	17	0.00329202	58
AT1G48010	negative regulation of catalytic activity, cytoplasm, pectinesterase inhibitor activity	17	0.00328884	97
AT4G05080	biological_process, molecular_function	17	0.00328502	84
AT2G28030	protein catabolic process, extracellular region, aspartic-type endopeptidase activity, proteolysis	17	0.00328312	55
AT2G26750	nucleus, epoxide hydrolase activity, hydrolase activity	17	0.00327175	82
AT2G15440	xylan biosynthetic process, Golgi apparatus, xylan metabolic process, plant-type secondary cell wall biogenesis, chloroplast, integral component of membrane	17	0.00325858	87
AT5G38410	cell wall, response to red light, response to far red light, photosynthesis, reductive pentose-phosphate cycle, carbon fixation, photorespiration, chloroplast ribulose bisphosphate carboxylase complex assembly, ribulose-bisphosphate carboxylase activity, chloroplast envelope, thylakoid, chloroplast, monooxygenase activity, cytosolic ribosome, chloroplast ribulose bisphosphate carboxylase complex,…	17	0.00324242	49
AT5G45440	nucleus, ADP binding, defense response, ATP binding	17	0.00323995	90
AT5G57565	chloroplast	17	0.0032197	86
AT2G02440	integral component of membrane, biological_process, molecular_function	17	0.00321179	33
AT4G38330	nucleus, molecular_function, biological_process	17	0.00321179	72
AT1G47920	cellular_component, biological_process, molecular_function	17	0.00320815	84
AT1G20600	nucleus, DNA binding, membrane	17	0.00320452	97
AT4G22470	lipid binding, lipid transport	17	0.00319789	88
AT3G10113	nucleus, DNA binding, DNA-binding transcription factor activity, regulation of transcription, DNA-templated	17	0.00317876	36
AT3G32904	nucleus	17	0.00316633	89
AT1G43950	auxin-activated signaling pathway, regulation of transcription, DNA-templated, DNA-binding transcription factor activity, nucleus, DNA binding	17	0.00316574	99
AT4G16210	fatty acid beta-oxidation, mitochondrion, peroxisome, enoyl-CoA hydratase activity, catalytic activity	17	0.00316279	49
AT1G07770	cell wall, plasma membrane, cytosolic small ribosomal subunit, vacuolar membrane, structural constituent of ribosome, cytosol, plasmodesma, membrane, chloroplast, cytosolic ribosome, translation	17	0.00316161	69
AT4G05050	protein ubiquitination, cellular protein modification process, ubiquitin-dependent protein catabolic process, intracellular, protein tag, cytoplasm, nucleus, ubiquitin protein ligase binding, modification-dependent protein catabolic process	17	0.00315868	63
ATMG01170	ATP synthesis coupled proton transport, mitochondrial proton-transporting ATP synthase complex, proton-transporting ATP synthase complex, proton-transporting ATP synthase activity, rotational mechanism, proton-transporting ATP synthase complex, coupling factor F(o), mitochondrion, mitochondrial inner membrane, integral component of membrane, proton transmembrane transporter activity	17	0.0031575	50
AT1G56250	protein binding, chloroplast, cytoplasm, nucleus, carbohydrate binding	17	0.00315107	100
AT4G15280	quercetin 3-O-glucosyltransferase activity, transferase activity, transferring glycosyl groups, UDP-glycosyltransferase activity, chloroplast, intracellular membrane-bounded organelle, transferase activity, transferring hexosyl groups	17	0.0031273	40
AT1G43171	nucleus, DNA binding	17	0.00312615	100
AT2G05420	chloroplast, biological_process, molecular_function	17	0.003125	99
AT1G33830	GTP binding, response to bacterium, mitochondrion	17	0.00311412	99
AT3G15680	phosphorylation, metal ion binding, nucleus, mRNA binding, kinase activity	17	0.0031107	47
AT5G40050	biological_process, molecular_function	17	0.003109	74
AT5G37930	protein ubiquitination, ubiquitin-dependent protein catabolic process, multicellular organism development, zinc ion binding, transferase activity, nucleus	17	0.00310843	100
AT3G55670	cellular_component, biological_process, molecular_function	17	0.00309654	59
AT2G34700	extracellular region, molecular_function, biological_process	17	0.00309485	86
AT5G44950	cellular_component, biological_process, molecular_function	17	0.00309147	87
AT1G03230	cell wall, protein catabolic process, plasma membrane, extracellular region, plant-type cell wall, Golgi apparatus, aspartic-type endopeptidase activity, proteolysis, response to salt stress	17	0.00309035	97
AT2G13450	nucleus, biological_process, molecular_function	17	0.00308979	33
AT5G38780	methyltransferase activity, metal ion binding, S-adenosylmethionine-dependent methyltransferase activity, methylation, chloroplast	17	0.00308698	89
AT1G63140	chloroplast, cytosol	17	0.00308362	72
ATMG01190	ATP synthesis coupled proton transport, cell wall, response to cytokinin, ATPase activity, mitochondrial proton-transporting ATP synthase complex, proton-transporting ATP synthase activity, rotational mechanism, cobalt ion binding, response to oxidative stress, zinc ion binding, ATP biosynthetic process, electron transport chain, mitochondrion, ATP binding, mitochondrial inner membrane, copper io…	17	0.00307804	26
AT1G11240	single-stranded DNA binding, negative regulation of apoptotic process, nucleolus, rRNA binding, rRNA processing, positive regulation of cell growth, protein binding, nucleolus organization, nucleus, positive regulation of cell population proliferation	17	0.00306859	44
AT1G57610	calcium channel activity, mitochondrial calcium ion homeostasis, mitochondrial inner membrane, uniporter activity, calcium ion transmembrane transport, integral component of membrane	17	0.00306472	59
AT1G57790	nucleus, molecular_function	17	0.00306417	92
AT1G56260	single-stranded DNA binding, telomerase inhibitor activity, stem cell population maintenance, telomere maintenance, response to heat, negative regulation of telomere maintenance via telomerase, shoot system development, telomeric DNA binding, protein binding, CST complex, chloroplast, protein folding chaperone, protein folding, chromosome, telomeric region	17	0.00304987	96
AT1G26400	extracellular region, oxidoreductase activity, oxidation-reduction process, electron transfer activity, FAD binding	17	0.00304496	41
AT3G18980	nucleus, protein binding, biological_process	17	0.00303626	60
AT1G61260	chloroplast, biological_process, molecular_function	17	0.00303355	54
AT3G45460	RNA-DNA hybrid ribonuclease activity, protein polyubiquitination, ubiquitin-dependent protein catabolic process, ubiquitin ligase complex, metal ion binding, ubiquitin conjugating enzyme binding, cytoplasm, ubiquitin protein ligase activity, nucleic acid binding, positive regulation of proteasomal ubiquitin-dependent protein catabolic process, integral component of membrane	17	0.00303084	98
AT5G38396	biological_process	17	0.00301847	98
AT4G09770	chloroplast, biological_process, molecular_function	17	0.00300725	86
AT4G16850	molecular_function, biological_process, integral component of membrane	17	0.00300247	50
AT1G19540	cytoplasm	17	0.00299612	42
AT2G05400	nucleus, peptidase activity, proteolysis	17	0.00299085	95
AT1G18000	plasma membrane, molecular_function	17	0.0029898	45
AT4G05000	ESCRT I complex, protein transport to vacuole involved in ubiquitin-dependent protein catabolic process via the multivesicular body sorting pathway, transporter activity, protein-containing complex binding, protein binding, nucleus	17	0.00298455	47
AT5G39490	molecular_function, biological_process	17	0.00298246	44
AT5G26300	extracellular region, anchored component of membrane	17	0.0029788	95
AT3G47360	oxidoreductase activity, chloroplast, steroid biosynthetic process, oxidation-reduction process, integral component of membrane	17	0.00296632	95
AT1G61340	response to abscisic acid, response to osmotic stress, response to 1-aminocyclopropane-1-carboxylic acid, mitochondrion, response to salicylic acid, response to jasmonic acid, response to wounding, molecular_function, response to bacterium, response to salt stress	17	0.00295961	77
AT2G22690	ubiquitin-dependent protein catabolic process, metal ion binding, nucleus, ubiquitin-protein transferase activity, cytoplasm, proteasome-mediated ubiquitin-dependent protein catabolic process, GID complex	17	0.00295704	87
AT1G66410	nucleus, plasma membrane, calcium ion binding, cytoplasm	17	0.00294781	99
AT2G18193	ATPase activity, metal ion transport, metal ion binding, ATP binding, endoplasmic reticulum, integral component of membrane	17	0.00294525	100
AT5G16340	fatty acid metabolic process, chloroplast, ligase activity	17	0.00292448	92
AT5G25210	nucleus, biological_process, molecular_function	17	0.00292448	69
AT4G14385	nucleolus, histone H4-K12 acetylation, NuA3a histone acetyltransferase complex, histone acetyltransferase activity (H3-K23 specific), NuA3b histone acetyltransferase complex, histone H4-K8 acetylation, histone H3-K14 acetylation, transferase activity, NuA4 histone acetyltransferase complex, histone acetyltransferase complex, vacuole, nucleus, MOZ/MORF histone acetyltransferase complex, histone H2…	17	0.00292398	102
AT3G42870	biological_process, mitochondrion, molecular_function	17	0.00291946	86
AT3G29170	nucleus, biological_process, molecular_function, integral component of membrane	17	0.00290946	96
AT5G09700	plant-type cell wall, alpha-L-arabinofuranosidase activity, xylan 1,4-beta-xylosidase activity, arabinan catabolic process, xylan catabolic process	17	0.00289756	91
AT4G08280	nucleus, oxidation-reduction process, chloroplast, molecular_function	17	0.00289608	93
AT5G05030	extracellular region, molecular_function, biological_process	17	0.00288723	92
AT5G18870	NA	17	0.00287989	98
AT1G45233	positive regulation of DNA-templated transcription, elongation, nuclear chromosome, mRNA binding, mRNA export from nucleus, THO complex part of transcription export complex	17	0.00287697	60
AT1G45050	protein ubiquitination, negative regulation of flower development, leaf morphogenesis, ubiquitin-dependent protein catabolic process, ATP binding, nucleus, ubiquitin-protein transferase activity, transferase activity, ubiquitin conjugating enzyme activity, proteasome-mediated ubiquitin-dependent protein catabolic process	17	0.00287308	48
AT3G12850	nucleus, COP9 signalosome	17	0.00286726	93
AT1G52460	hydrolase activity, cytoplasm	17	0.00285666	29
AT2G16280	3-oxo-arachidoyl-CoA synthase activity, response to cold, very-long-chain 3-ketoacyl-CoA synthase activity, fatty acid biosynthetic process, 3-oxo-cerotoyl-CoA synthase activity, 3-oxo-lignoceronyl-CoA synthase activity, cuticle development, response to light stimulus, endoplasmic reticulum membrane, cytoplasm, very long-chain fatty acid metabolic process, integral component of membrane	17	0.0028557	84
AT1G63160	ATPase activity, DNA clamp loader activity, ATP binding, DNA replication factor C complex, DNA-dependent DNA replication, nucleus	17	0.00285044	82
AT5G37290	nucleus, biological_process	17	0.00284566	54
AT5G37400	cellular_component, biological_process, molecular_function	17	0.00283192	86
AT3G55860	chromosome segregation, cell division, mitochondrion, microtubule binding	17	0.00282064	87
AT5G38020	methyltransferase activity, S-adenosylmethionine-dependent methyltransferase activity, fatty acid biosynthetic process, methylation, nucleus	17	0.00279743	99
AT1G40390	nucleus, biological_process, molecular_function	17	0.0027878	96
AT1G34750	protein serine/threonine phosphatase activity, plasma membrane, magnesium-dependent protein serine/threonine phosphatase activity, metal ion binding, mitochondrion, protein dephosphorylation	17	0.00278506	100
AT1G11580	extracellular region, cell wall, plant-type cell wall, vacuolar membrane, aspartyl esterase activity, cytosol, negative regulation of translation, pectinesterase activity, cell wall modification, toxin activity, pectin catabolic process, killing of cells of other organism, integral component of membrane, enzyme inhibitor activity, response to bacterium, defense response to fungus, pectinesterase …	17	0.00277732	54
AT4G05320	protein ubiquitination, cellular protein modification process, response to salicylic acid, aging, protein tag, cytoplasm, nucleus, ubiquitin protein ligase binding, modification-dependent protein catabolic process	17	0.00276963	42
AT1G02500	cell wall, one-carbon metabolic process, oxidoreductase activity, plasma membrane, cytosol, metal ion binding, response to cadmium ion, methionine adenosyltransferase activity, protein binding, membrane, ATP binding, cytoplasm, ethylene biosynthetic process, oxidation-reduction process, cellular response to iron ion, response to salt stress, S-adenosylmethionine biosynthetic process	17	0.00274814	97
AT2G14800	biological_process, mitochondrion, molecular_function	17	0.00274503	70
AT2G15280	biological_process, mitochondrion, endoplasmic reticulum membrane, molecular_function, endoplasmic reticulum, integral component of membrane	17	0.00274371	48
AT3G45600	plasma membrane, plasmodesma, aging, molecular_function, integral component of membrane	17	0.00274371	62
AT2G03280	transferase activity, transferring glycosyl groups, fucose metabolic process, protein glycosylation, chloroplast, nucleus, integral component of membrane	17	0.00273884	60
AT2G31780	ubiquitin ligase complex, protein polyubiquitination, ubiquitin-dependent protein catabolic process, metal ion binding, ubiquitin conjugating enzyme binding, cytoplasm, ubiquitin protein ligase activity, nucleus, positive regulation of proteasomal ubiquitin-dependent protein catabolic process	17	0.00273576	85
AT3G28660	chloroplast, RNA modification	17	0.00273532	67
AT1G28200	molecular_function, chloroplast, biological_process	17	0.00273356	86
AT2G06255	entrainment of circadian clock, cellular_component, molecular_function, rhythmic process	17	0.00272523	80
AT3G55800	carbohydrate metabolic process, fructose 1,6-bisphosphate metabolic process, metal ion binding, carbohydrate biosynthetic process, defense response to bacterium, sedoheptulose-bisphosphatase activity, thylakoid, sucrose biosynthetic process, chloroplast envelope, gluconeogenesis, chloroplast, cytoplasm, fructose 1,6-bisphosphate 1-phosphatase activity, fructose metabolic process, phosphoric ester…	17	0.00271826	51
AT2G24740	histone lysine methylation, zinc ion binding, chromosome, centromeric region, histone-lysine N-methyltransferase activity, regulation of gene expression, epigenetic, nucleus, DNA binding, regulation of cell size, leaf development, histone methyltransferase activity	17	0.00271262	86
AT5G43400	chloroplast, biological_process, molecular_function	17	0.00270744	98
AT4G08870	tyrosine metabolic process, agmatinase activity, urea cycle, arginase activity, putrescine biosynthetic process, cobalt ion binding, metal ion binding, mitochondrion, proline metabolic process, putrescine metabolic process, putrescine biosynthetic process from arginine, using agmatinase, ornithine metabolic process, chloroplast, polyamine metabolic process, defense response to fungus, chloroplast…	17	0.00270356	52
AT2G15110	biological_process, cytoplasm, molecular_function	17	0.00268945	36
AT4G22690	oxidoreductase activity, acting on paired donors, with incorporation or reduction of molecular oxygen, NAD(P)H as one donor, and incorporation of one atom of oxygen, cell wall, plasma membrane, oxygen binding, vacuolar membrane, Golgi apparatus, mitochondrion, chloroplast, membrane	17	0.00268393	74
AT1G47280	chloroplast, biological_process, molecular_function	17	0.00267717	101
AT2G20610	regulation of cell growth by extracellular stimulus, transaminase activity, adventitious root development, S-alkylthiohydroximate lyase activity, glucosinolate biosynthetic process, pyridoxal phosphate binding, membrane, cellular amino acid metabolic process, cytoplasm, carbon-sulfur lyase activity, indoleacetic acid biosynthetic process	17	0.00264468	64
AT5G25120	oxidoreductase activity, acting on paired donors, with incorporation or reduction of molecular oxygen, NAD(P)H as one donor, and incorporation of one atom of oxygen, plasma membrane, oxygen binding, heme binding, iron ion binding, chloroplast, oxidation-reduction process, membrane, integral component of membrane	17	0.00264221	72
AT2G01890	protein serine/threonine phosphatase activity, extracellular region, ferric iron binding, ferrous iron binding, acid phosphatase activity, nucleus, dephosphorylation	17	0.00263975	84
AT4G33270	protein ubiquitination, cell division, signal transduction, positive regulation of ubiquitin protein ligase activity, protein binding, kinase binding, heterotrimeric G-protein complex, anaphase-promoting complex binding, cell cycle, nucleus, mitotic checkpoint complex, ubiquitin-protein transferase activator activity	17	0.00263975	96
AT1G17270	nucleus, fucose metabolic process, integral component of membrane, peptide-O-fucosyltransferase activity	17	0.00263811	81
AT2G15620	nitrite reductase (NO-forming) activity, heme binding, metal ion binding, mitochondrion, nitrate assimilation, membrane, chloroplast, ferredoxin-nitrate reductase activity, apoplast, response to nitrate, 4 iron, 4 sulfur cluster binding, oxidation-reduction process, ferredoxin-nitrite reductase activity, chloroplast stroma	17	0.00263036	92
AT5G36100	nucleus, biological_process, molecular_function	17	0.00262954	71
AT3G23110	extracellular region, plasma membrane, defense response, signal transduction, kinase activity, integral component of membrane	17	0.00261257	88
AT2G18080	extracellular region, dipeptidyl-peptidase activity, serine-type peptidase activity, megagametogenesis, proteolysis, vacuole	17	0.00260856	99
AT3G10140	single-stranded DNA binding, DNA repair, response to heat, mitochondrial genome maintenance, mitochondrion, ATP binding, SOS response, chloroplast, DNA binding, DNA-dependent ATPase activity, DNA recombination	17	0.0025978	76
AT4G08550	nucleus	17	0.00259701	84
AT4G01650	nucleus, molecular_function, chloroplast, biological_process	17	0.00259225	83
AT2G13840	DNA-directed DNA polymerase activity, DNA replication, cytoplasm, 5'-3' exodeoxyribonuclease activity, DNA binding, 5'-3' exoribonuclease activity	17	0.00258594	97
AT4G13030	nucleus, biological_process	17	0.00258516	50
AT1G36730	translational initiation, cytosol, translation initiation factor activity, GTP binding, regulation of translational initiation, nucleus	17	0.00256759	45
AT1G36732	NA	17	0.00256759	45
AT5G26150	nucleus, phosphorylation, kinase activity	17	0.00256101	81
AT3G27610	ATPase activity, nicotinamide-nucleotide adenylyltransferase activity, biosynthetic process, NAD biosynthesis via nicotinamide riboside salvage pathway, transferase activity, chloroplast, cytoplasm, nucleus	17	0.00254987	70
AT5G37060	monovalent cation:proton antiporter activity, regulation of pH, solute:proton antiporter activity, cation transport, sodium:proton antiporter activity, potassium ion transport, endomembrane system, integral component of membrane	17	0.00254758	45
AT4G12070	nucleus, plasma membrane, biological_process	17	0.00254529	99
AT1G63900	protein import into peroxisome matrix, protein ubiquitination, integral component of peroxisomal membrane, protein import into chloroplast stroma, negative regulation of fatty acid beta-oxidation, protein destabilization, ligase activity, metal ion binding, zinc ion binding, mitochondrion, protein binding, regulation of protein import into chloroplast stroma, ubiquitin-protein transferase activit…	17	0.00253959	86
AT2G16500	arginine catabolic process, seed development, response to cold, cytosol, protein homodimerization activity, putrescine biosynthetic process from arginine, response to oxidative stress, protein binding, polyamine biosynthetic process, chloroplast, spermidine biosynthetic process, response to salt stress, arginine decarboxylase activity	17	0.00253089	97
AT4G15060	nucleus, biological_process, molecular_function	17	0.00252751	62
AT1G66070	nucleus, eukaryotic translation initiation factor 3 complex, membrane	17	0.00252076	50
AT4G08590	protein ubiquitination, chromatin organization, metal ion binding, zinc ion binding, nucleus, ubiquitin-protein transferase activity, cytoplasm, ubiquitin protein ligase activity, nuclear heterochromatin, maintenance of DNA methylation, integral component of membrane	17	0.00250516	97
AT3G43860	hydrolase activity, hydrolyzing O-glycosyl compounds, extracellular region, cell wall organization, cellulase activity, cellulose catabolic process	17	0.00250184	44
AT1G62680	mitochondrion	17	0.00249157	91
AT4G13310	oxidoreductase activity, acting on paired donors, with incorporation or reduction of molecular oxygen, NAD(P)H as one donor, and incorporation of one atom of oxygen, oxygen binding, heme binding, iron ion binding, oxidoreductase activity, acting on paired donors, with incorporation or reduction of molecular oxygen, plasmodesma, mitochondrion, oxidation-reduction process, membrane, integral compon…	17	0.00248975	70
AT1G66040	protein ubiquitination, chromatin organization, metal ion binding, zinc ion binding, maintenance of DNA methylation, ubiquitin protein ligase activity, nucleus, nuclear heterochromatin	17	0.00247777	68
AT5G38710	proline catabolic process to glutamate, response to osmotic stress, glutamate biosynthetic process, proline catabolic process, mitochondrion, response to water deprivation, proline dehydrogenase activity, oxidation-reduction process, FAD binding	17	0.00247669	92
AT1G44446	iron ion binding, chloroplast inner membrane, chlorophyll biosynthetic process, thylakoid membrane, chloroplast, chloroplast thylakoid membrane, oxidation-reduction process, 2 iron, 2 sulfur cluster binding, chlorophyllide a oxygenase [overall] activity	17	0.00247633	35
AT5G29000	nucleus, DNA binding, DNA-binding transcription factor activity, protein binding	17	0.00247201	91
AT2G33670	plasma membrane, defense response, response to biotic stimulus, integral component of membrane, calmodulin binding	17	0.00246341	42
AT5G08690	ATP synthesis coupled proton transport, nucleolus, mitochondrial proton-transporting ATP synthase complex, proton-transporting ATP synthase activity, rotational mechanism, mitochondrion, ATP binding, poly(U) RNA binding, chloroplast envelope, copper ion binding, mitochondrial respiratory chain complex I, mitochondrial proton-transporting ATP synthase complex, catalytic core F(1)	17	0.0024464	27
AT1G57650	defense response, chloroplast, cytoplasm	17	0.00242165	93
AT5G08680	ATP synthesis coupled proton transport, mitochondrial proton-transporting ATP synthase complex, proton-transporting ATP synthase activity, rotational mechanism, response to cadmium ion, mitochondrion, ATP binding, copper ion binding, mitochondrial proton-transporting ATP synthase complex, catalytic core F(1), membrane	17	0.00241546	27
AT5G25415	cellular_component, biological_process, molecular_function	17	0.00241409	100
AT5G25360	molecular_function, biological_process	17	0.00241374	87
AT3G45560	ubiquitin ligase complex, protein polyubiquitination, ubiquitin-dependent protein catabolic process, RNA-DNA hybrid ribonuclease activity, zinc ion binding, ubiquitin conjugating enzyme binding, nucleus, cytoplasm, ubiquitin protein ligase activity, positive regulation of proteasomal ubiquitin-dependent protein catabolic process, nucleic acid binding	17	0.0024134	90
AT2G45100	transcription factor TFIIIB complex, regulation of transcription, DNA-templated, DNA-templated transcription, initiation, RNA polymerase III type 3 promoter sequence-specific DNA binding, transcription factor binding, RNA polymerase III preinitiation complex assembly, nucleus	17	0.00239774	80
AT5G24150	extracellular region, flavin adenine dinucleotide binding, sterol biosynthetic process, squalene monooxygenase activity, oxidation-reduction process, endoplasmic reticulum, integral component of membrane	17	0.00238932	93
AT5G11940	extracellular region, serine-type endopeptidase activity, proteolysis	17	0.00238295	65
AT5G35220	response to cation stress, metalloendopeptidase activity, response to ammonium ion, multicellular organism development, chloroplast membrane, photosystem I assembly, response to light stimulus, response to ethylene, chloroplast, chloroplast organization, proteolysis, thylakoid membrane organization, negative gravitropism, gravitropism, photosystem II assembly, membrane, integral component of memb…	17	0.00237663	87
AT1G45207	nucleus, plasma membrane, biological_process, molecular_function	17	0.0023621	58
AT2G16405	nucleus, nucleotide binding, biological_process	17	0.00235457	82
AT3G28550	NA	17	0.00235392	93
AT1G33560	defense response, defense response to bacterium, response to water deprivation, ATP binding, ADP binding, response to karrikin, plant-type hypersensitive response, response to other organism, kinase activity	17	0.00234904	67
AT4G04955	ureide catabolic process, cobalt ion binding, cellular response to nitrogen starvation, zinc ion binding, hydrolase activity, chloroplast, allantoin catabolic process, cytoplasm, allantoinase activity, endoplasmic reticulum, purine nucleobase catabolic process	17	0.00234612	52
AT5G24670	nucleus, hydrolase activity, zinc ion binding	17	0.00234031	74
AT5G66630	metal ion binding, ADP binding, ubiquitin binding	17	0.00233709	33
AT5G53740	extracellular region, regulation of double fertilization forming a zygote and endosperm, mitochondrion, double fertilization forming a zygote and endosperm, molecular_function, regulation of protein localization to cell surface, vesicle	17	0.00233677	92
AT1G62990	DNA binding, mucilage biosynthetic process, regulation of secondary cell wall biogenesis, negative regulation of transcription, DNA-templated, DNA-binding transcription factor activity, nucleus, xylem development	17	0.00232145	93
AT4G15310	extracellular region, multicellular organism development, brassinosteroid homeostasis, monooxygenase activity, brassinosteroid biosynthetic process, oxidation-reduction process, sterol metabolic process	17	0.0023205	78
AT5G22794	nucleus, biological_process, molecular_function	17	0.00231324	77
AT3G44680	NAD-dependent histone deacetylase activity (H3-K14 specific), histone H3-K9 deacetylation, sequence-specific DNA binding, Sin3-type complex, regulation of leaf senescence, histone deacetylase complex, histone H3 deacetylation, protein binding, histone deacetylation, histone H4 deacetylation, positive regulation of transcription by RNA polymerase II, cytoplasm, nucleus, histone deacetylase activit…	17	0.00229792	74
AT3G28180	endosome, plasma membrane, cellulose synthase activity, cell wall organization, trans-Golgi network, transferase activity, transferring glycosyl groups, protein homodimerization activity, Golgi apparatus, protein binding, Golgi membrane, integral component of membrane	17	0.0022942	80
AT1G52420	transferase activity, transferring glycosyl groups, transferase activity, integral component of membrane	17	0.00228341	62
AT3G29160	response to trehalose, protein kinase activity, plasma membrane, carbohydrate metabolic process, protein serine/threonine kinase activity, protein phosphorylation, fatty acid biosynthetic process, viral process, protein binding, ATP binding, nitrate assimilation, kinase binding, chloroplast, cytoplasm, protein autophosphorylation, nucleus, endoplasmic reticulum, regulation of defense response to …	17	0.00228157	97
AT1G51480	ADP binding, defense response, ATP binding	17	0.00227913	59
AT1G62440	extracellular region, cell wall, plant-type cell wall, plasma membrane, cell wall organization, multicellular organism development, cell morphogenesis involved in differentiation, structural constituent of cell wall	17	0.00227425	100
AT4G13300	magnesium ion binding, sesquiterpenoid biosynthetic process, (Z)-gamma-bisabolene synthase activity, chloroplast, sesquiterpene biosynthetic process, cytoplasm, terpene synthase activity, response to wounding, farnesyl diphosphate metabolic process, cyclase activity	17	0.00226909	50
AT1G20380	cytosol, endopeptidase activity, oligopeptidase activity, cytoplasm, proteolysis	17	0.00226274	48
AT1G61460	plasma membrane, protein serine/threonine kinase activity, protein phosphorylation, innate immune response, chloroplast, kinase activity, carbohydrate binding	17	0.00226214	23
AT4G00230	extracellular region, cell wall, plant-type cell wall, serine-type endopeptidase activity, proteolysis	17	0.00225734	30
AT1G47380	protein serine/threonine phosphatase activity, magnesium-dependent protein serine/threonine phosphatase activity, cytosol, metal ion binding, protein dephosphorylation, nucleus	17	0.00225524	49
AT4G20940	protein kinase activity, plasma membrane, protein serine/threonine kinase activity, signal transduction, protein binding, ATP binding, abscisic acid-activated signaling pathway involved in stomatal movement, positive regulation of anion channel activity, integral component of membrane, hydrogen peroxide mediated signaling pathway involved in stomatal movement, protein phosphorylation	17	0.00225106	100
AT5G54730	autophagy, vacuolar membrane, phagophore assembly site membrane, protein transport, cytoplasm, molecular_function, nucleus, response to starvation	17	0.00225106	85
AT2G24690	nucleus, DNA binding, DNA-binding transcription factor activity, regulation of transcription, DNA-templated	17	0.00224008	92
AT1G57800	protein ubiquitination, chromatin organization, metal ion binding, zinc ion binding, nucleus, ubiquitin protein ligase activity, nuclear heterochromatin, maintenance of DNA methylation	17	0.00221932	99
AT2G22970	extracellular region, plant-type cell wall, serine-type carboxypeptidase activity, secondary metabolic process, proteolysis	17	0.00221498	95
AT5G48000	oxygen binding, heme binding, iron ion binding, thalianol metabolic process, multicellular organism development, oxidoreductase activity, acting on paired donors, with incorporation or reduction of molecular oxygen, thalianol hydroxylase activity, brassinosteroid homeostasis, chloroplast, monooxygenase activity, brassinosteroid biosynthetic process, root development, oxidation-reduction process, …	17	0.00220436	49
AT5G59650	protein kinase activity, protein serine/threonine kinase activity, protein binding, ATP binding, integral component of membrane, kinase activity, protein phosphorylation	17	0.00219242	44
AT1G51880	protein kinase activity, phosphorylation, protein phosphorylation, protein serine/threonine kinase activity, ATP binding, kinase activity, integral component of membrane	17	0.00215873	57
AT3G22080	nucleus, biological_process	17	0.0021519	98
AT5G28290	protein kinase activity, plasma membrane, phosphorylation, protein serine/threonine kinase activity, ATP binding, nucleus, kinase activity, protein phosphorylation	17	0.00214565	85
AT2G22920	extracellular region, plant-type cell wall, serine-type carboxypeptidase activity, secondary metabolic process, proteolysis	17	0.00213327	99
AT5G12950	extracellular region, plant-type cell wall, ligase activity, vacuole	17	0.00211917	54
AT1G79930	plasma membrane, cytosol, response to heat, response to cadmium ion, protein binding, ATP binding, protein folding, cytoplasm, nucleus	17	0.00210631	100
AT4G11850	plasma membrane, calcium ion binding, response to oxidative stress, membrane lipid metabolic process, embryo development ending in seed dormancy, N-acylphosphatidylethanolamine-specific phospholipase D activity, protein binding, phosphatidylinositol-4,5-bisphosphate binding, defense response to bacterium, incompatible interaction, cytoplasm, phosphatidylcholine metabolic process, phospholipase D …	17	0.00210474	70
AT4G14400	protein ubiquitination, integral component of plasma membrane, response to virus, integral component of endoplasmic reticulum membrane, cell death, cellular response to salicylic acid stimulus, response to salicylic acid, regulation of salicylic acid mediated signaling pathway, defense response to bacterium, incompatible interaction, response to light stimulus, positive regulation of defense resp…	17	0.00208436	93
AT2G16960	nucleus, protein transport, protein transporter activity	17	0.00205314	45
AT1G47900	plasma membrane, molecular_function, cytoplasm, biological_process	17	0.00205289	91
AT2G29210	nucleus, protein binding, RNA splicing, mRNA processing	17	0.00204893	101
AT3G46420	protein kinase activity, extracellular region, phosphorylation, protein binding, ATP binding, kinase activity, protein phosphorylation	17	0.00201756	101
AT1G45229	molecular_function, mitochondrion, biological_process	17	0.00200566	46
AT2G28990	protein phosphorylation, protein serine/threonine kinase activity, protein binding, ATP binding, kinase activity, integral component of membrane	17	0.0020033	81
AT3G24255	nucleus, extracellular region, biological_process	17	0.00199577	76
AT1G31740	cell wall, beta-galactosidase activity, extracellular region, carbohydrate metabolic process, apoplast, vacuole, carbohydrate binding	17	0.00197147	94
AT1G63870	ADP binding, defense response, chloroplast, signal transduction	17	0.00193843	91
AT1G45201	extracellular region, triglyceride lipase activity, vacuole, lipid metabolic process, membrane	17	0.00192525	47
AT5G41370	nucleotide-excision repair, DNA incision, RNA polymerase II CTD heptapeptide repeat kinase activity, transcription factor TFIIH holo complex, nucleotide-excision repair, DNA duplex unwinding, transcriptional open complex formation at RNA polymerase II promoter, ATP-dependent DNA helicase activity, response to UV, DNA binding, regulation of transposition, RNA-mediated, regulation of mitotic cell c…	17	0.00191355	101
AT4G39180	phosphatidylinositol transporter activity, Golgi apparatus, phosphatidylcholine biosynthetic process, phospholipid transport	17	0.00187245	89
AT3G45130	pentacyclic triterpenoid biosynthetic process, lanosterol synthase activity, intramolecular transferase activity	17	0.00183764	97
AT1G29370	nucleus	17	0.00182639	85
AT4G19510	defense response, chloroplast, cytoplasm	17	0.00182482	89
AT5G45560	plasma membrane, defense response, endosome membrane, mitochondrion, endoplasmic reticulum membrane, lipid binding, integral component of membrane	17	0.0017762	99
AT1G76810	plasma membrane, translation initiation factor activity, cytoplasm, translation factor activity, RNA binding	17	0.00177397	75
AT1G59760	maturation of 5.8S rRNA, ATP-dependent RNA helicase activity, nucleolus, ATP-dependent helicase activity, rRNA binding, rRNA processing, RNA catabolic process, nucleoplasm, ATP binding, nucleus, rRNA 3'-end processing	17	0.00174717	58
AT4G08620	plasma membrane, anion:anion antiporter activity, selenate transport, sulfate transmembrane transporter activity, sulfate transport, symporter activity, integral component of plasma membrane, secondary active sulfate transmembrane transporter activity, sulfate transmembrane transport	17	0.0017082	68
AT4G13610	DNA methylation, chromatin organization, DNA binding, chromatin binding, C-5 methylation of cytosine, embryo development ending in seed dormancy, DNA (cytosine-5-)-methyltransferase activity, nucleus, maintenance of DNA methylation, DNA methylation on cytosine within a CG sequence	17	0.0016652	46
AT2G11000	cytoplasm, biological_process, acetyltransferase activity	17	0.0015839	44
AT3G48830	RNA processing, plasmodesma, RNA binding, mitochondrion, polynucleotide adenylyltransferase activity	17	0.00153651	93
AT4G23370	extracellular region, molecular_function, biological_process	17	0.00153527	37
AT3G47910	nucleus, cytoplasm	17	0.00149806	79
AT1G50360	plasma membrane, actin filament-based movement, plasmodesma, myosin complex, cytoplasm, motor activity	17	0.00146186	36
AT5G24710	plasma membrane, pollen development, molecular_function	17	0.0012757	39
AT5G36870	1,3-beta-D-glucan synthase activity, cell wall organization, 1,3-beta-D-glucan synthase complex, mitochondrion, regulation of cell shape, integral component of membrane, membrane, (1->3)-beta-D-glucan biosynthetic process	17	0.000866728	35
AT3G28530	nucleus	16	0.00392445	88
AT5G25422	biological_process, molecular_function	16	0.00390149	93
AT3G46086	cellular_component, biological_process, molecular_function	16	0.00388727	33
AT3G42475	molecular_function, biological_process	16	0.00388161	42
AT3G44261	nucleus, biological_process, molecular_function	16	0.00387597	88
AT3G31401	cellular_component, biological_process, molecular_function	16	0.00387315	37
AT3G43829	molecular_function, biological_process	16	0.00385914	95
AT1G35181	integral component of membrane	16	0.00384246	94
AT3G44718	extracellular region, integral component of membrane	16	0.0038068	92
AT3G43900	biological_process, molecular_function	16	0.00376117	35
AT2G15318	mitochondrion	16	0.00374795	82
AT3G44440	cellular_component, biological_process, molecular_function	16	0.00374357	71
AT5G38770	regulation of amino acid export, molecular_function, amino acid transport, integral component of membrane	16	0.003727	47
AT1G33850	structural constituent of ribosome, cytosolic small ribosomal subunit, ribosome, cytoplasm, translation	16	0.00372353	52
AT1G21925	extracellular region	16	0.0037192	51
AT3G43583	nucleus, molecular_function, biological_process	16	0.0037192	81
AT3G46616	cellular_component, biological_process, molecular_function	16	0.00371402	82
AT5G37474	extracellular region, killing of cells of other organism, defense response to fungus	16	0.00368579	39
AT5G36662	extracellular region, regulation of double fertilization forming a zygote and endosperm, double fertilization forming a zygote and endosperm, regulation of protein localization to cell surface, vesicle	16	0.00367309	19
AT1G35617	cellular_component, biological_process, molecular_function	16	0.00366552	102
AT2G24692	nucleus	16	0.00366133	92
AT3G30580	nucleus, cytokinin metabolic process, molecular_function	16	0.00364797	58
AT2G15930	molecular_function, biological_process	16	0.00364631	73
AT2G21725	extracellular region, killing of cells of other organism, defense response to fungus	16	0.00362565	98
AT5G38195	extracellular region, peptidase activity, lipid transport, proteolysis, lipid binding	16	0.00362073	53
AT2G03570	cellular_component, biological_process, molecular_function	16	0.00361337	63
AT1G43415	nucleus, biological_process, molecular_function	16	0.00361092	83
AT2G11015	molecular_function, mitochondrion, biological_process	16	0.0036036	71
AT4G04985	aspartic-type endopeptidase activity, proteolysis	16	0.00357462	47
AT4G11211	cellular_component, biological_process, molecular_function	16	0.00356983	77
AT1G36756	molecular_function, mitochondrion, biological_process	16	0.00356745	67
AT1G51915	extracellular region, biological_process, molecular_function	16	0.00356268	86
AT2G19820	nucleus, biological_process	16	0.00355793	98
AT2G34123	extracellular region, killing of cells of other organism, defense response to fungus	16	0.00355398	69
AT3G43840	dolichol-linked oligosaccharide biosynthetic process, 3-oxo-5-alpha-steroid 4-dehydrogenase activity, dolichol biosynthetic process, endoplasmic reticulum, integral component of membrane, polyprenol catabolic process	16	0.00355319	61
AT2G04795	response to oxidative stress, molecular_function	16	0.00353826	90
AT3G29790	nucleus, molecular_function, biological_process	16	0.00353435	72
AT4G09890	nucleus, biological_process, molecular_function	16	0.00353123	98
AT1G19550	glutathione dehydrogenase (ascorbate) activity, protein glutathionylation, transferase activity, chloroplast, cellular oxidant detoxification, oxidation-reduction process	16	0.00353045	43
AT3G30370	nucleus, biological_process, molecular_function	16	0.00352501	94
AT4G03292	nucleic acid binding, transferase activity, RNA-DNA hybrid ribonuclease activity, mitochondrion	16	0.00351803	56
AT5G59616	cellular_component	16	0.00350416	55
AT3G30840	cellular_component, biological_process, molecular_function	16	0.00349803	59
AT3G43630	vacuolar membrane, cellular manganese ion homeostasis, intracellular sequestering of iron ion, manganese ion transmembrane transporter activity, iron ion transmembrane transporter activity, response to iron ion, membrane, integral component of membrane	16	0.00347675	67
AT4G15150	molecular_function, cellular_component, biological_process	16	0.00347373	66
AT5G37230	nucleus, zinc ion binding, DNA-binding transcription factor activity	16	0.00345871	83
AT2G09970	nucleus, molecular_function, biological_process	16	0.00340498	61
AT1G27490	biological_process, mitochondrion, molecular_function	16	0.00340426	79
AT1G62000	extracellular region, mucilage biosynthetic process, apoplast, molecular_function, seed coat development	16	0.00340064	95
AT1G62080	extracellular region, mucilage biosynthetic process, apoplast, molecular_function, seed coat development	16	0.00339919	81
AT5G34885	chloroplast, biological_process	16	0.00339703	23
AT1G62060	mucilage biosynthetic process, molecular_function, apoplast, seed coat development	16	0.00338195	93
AT3G43250	nucleus, biological_process, molecular_function	16	0.00336913	23
AT2G24693	extracellular region, membrane, killing of cells of other organism, molecular_function, defense response to fungus	16	0.00335641	98
AT5G41720	molecular_function, cellular_component, biological_process	16	0.00334938	95
AT1G36622	extracellular region, integral component of membrane	16	0.00331744	42
AT1G46768	response to cold, regulation of transcription, DNA-templated, response to water deprivation, ethylene-activated signaling pathway, DNA-binding transcription factor activity, positive regulation of transcription, DNA-templated, nucleus, DNA binding	16	0.0033092	58
AT5G27880	zinc ion binding, regulation of transcription, DNA-templated, DNA-binding transcription factor activity, chloroplast, nucleic acid binding	16	0.00330852	62
AT3G32120	cellular_component, biological_process, molecular_function	16	0.00329897	28
AT4G19925	transmembrane signaling receptor activity, defense response, membrane, cytoplasm	16	0.00329829	45
AT5G25010	nucleus, biological_process	16	0.00329218	71
AT4G01630	extracellular region, cell wall, plant-type cell wall loosening, lateral root formation, unidimensional cell growth, plant-type cell wall modification involved in multidimensional cell growth, membrane	16	0.00328272	98
AT4G09610	response to gibberellin, extracellular region, gibberellic acid mediated signaling pathway, molecular_function	16	0.00328205	78
AT1G76705	mitochondrion, biological_process, calmodulin binding	16	0.00328003	84
AT4G05497	nucleus, SCF ubiquitin ligase complex, ubiquitin protein ligase activity, SCF-dependent proteasomal ubiquitin-dependent protein catabolic process	16	0.00326664	34
AT5G25030	rRNA base methylation, nucleus, rRNA (uridine-N3-)-methyltransferase activity, cytoplasm	16	0.00325998	80
AT3G29260	oxidoreductase activity, oxidation-reduction process, cytoplasm	16	0.003256	43
AT5G38310	molecular_function, mitochondrion, biological_process	16	0.00325468	84
AT3G28280	molecular_function, cellular_component, biological_process	16	0.00324873	51
AT3G42830	Cul3-RING ubiquitin ligase complex, protein ubiquitination, cullin-RING ubiquitin ligase complex, Cul4-RING E3 ubiquitin ligase complex, ubiquitin ligase complex, ubiquitin-dependent protein catabolic process, SCF-dependent proteasomal ubiquitin-dependent protein catabolic process, protein neddylation, zinc ion binding, NEDD8 transferase activity, Cul7-RING ubiquitin ligase complex, Cul2-RING ubi…	16	0.00322321	82
AT1G28370	cell division, intracellular, vasculature development, regulation of transcription, DNA-templated, ethylene-activated signaling pathway, DNA-binding transcription factor activity, nucleus, DNA binding	16	0.00321867	39
AT5G26594	phosphorelay response regulator activity, chloroplast	16	0.00321802	65
AT1G54410	cytosol, protein binding, negative regulation of hydrogen peroxide biosynthetic process, chloroplast, response to water	16	0.00320513	42
AT1G20590	protein kinase activity, regulation of mitotic nuclear division, mitotic cell cycle, regulation of cyclin-dependent protein serine/threonine kinase activity, cell division, positive regulation of cell cycle, protein kinase binding, cyclin-dependent protein kinase holoenzyme complex, centrosome, protein binding, nucleus, cytoplasm, regulation of cell cycle, cyclin-dependent protein serine/threonin…	16	0.00318916	86
AT5G33390	biological_process, molecular_function	16	0.00318028	75
AT2G05510	biological_process, molecular_function	16	0.00317271	52
AT1G31510	biological_process, molecular_function	16	0.00317146	34
AT2G16005	positive gravitropism, phosphatidylethanolamine binding, protein binding, chloroplast, intracellular sterol transport, cytoplasm, sterol binding, response to salt stress	16	0.0031702	83
AT1G47810	molecular_function, biological_process	16	0.00316518	52
AT1G61093	nucleus, molecular_function, biological_process	16	0.00316456	99
AT5G24560	nucleus, biological_process, carbohydrate binding	16	0.00316143	88
AT2G11005	nucleus, biological_process, molecular_function	16	0.00315831	50
AT3G46570	hydrolase activity, hydrolyzing O-glycosyl compounds, extracellular region, carbohydrate metabolic process, anchored component of plasma membrane	16	0.00315582	70
AT5G11190	regulation of transcription, DNA-templated, ethylene-activated signaling pathway, DNA-binding transcription factor activity, nucleus, DNA binding	16	0.00315271	56
AT4G01580	nucleus, DNA binding, DNA-binding transcription factor activity, regulation of transcription, DNA-templated	16	0.00314899	101
AT2G14070	molecular_function, cellular_component, biological_process	16	0.00313173	93
AT2G03850	chloroplast, embryo development ending in seed dormancy, molecular_function	16	0.00312439	102
AT4G02910	cellular_component, biological_process, molecular_function	16	0.00311952	92
AT3G43710	molecular_function, cytoplasm, biological_process	16	0.00311526	97
AT1G20740	nucleus, biological_process, molecular_function	16	0.00311042	83
AT3G45950	spliceosomal complex, second spliceosomal transesterification activity, nucleus, mRNA splicing, via spliceosome, pre-mRNA 3'-splice site binding	16	0.00310258	81
AT4G01600	nucleus, molecular_function	16	0.00310138	102
AT4G15250	nucleus, zinc ion binding, DNA-binding transcription factor activity, protein binding	16	0.00309717	53
AT1G02510	integral component of plasma membrane, outward rectifier potassium channel activity, plant-type vacuole membrane, potassium ion leak channel activity, stabilization of membrane potential, potassium ion transmembrane transport	16	0.00309478	97
AT3G29075	phosphatidic acid binding, plasma membrane, biological_process	16	0.00307397	39
AT4G10170	protein transport, plasma membrane, integral component of membrane	16	0.00307338	96
AT1G59800	cullin-RING ubiquitin ligase complex, SCF-dependent proteasomal ubiquitin-dependent protein catabolic process, ubiquitin-dependent protein catabolic process, ubiquitin protein ligase activity, proteasome-mediated ubiquitin-dependent protein catabolic process, ubiquitin protein ligase binding, SCF ubiquitin ligase complex	16	0.0030722	66
AT4G05490	nucleus, ubiquitin-protein transferase activity, ubiquitin-dependent protein catabolic process	16	0.0030722	52
AT4G00955	extracellular region, biological_process, molecular_function	16	0.00307161	102
AT4G04260	nucleus, DNA binding	16	0.00306925	50
AT4G09920	nucleus, biological_process, molecular_function	16	0.00306866	96
AT3G43490	nucleic acid binding, nucleus, zinc ion binding, biological_process	16	0.00306513	97
AT2G06095	nucleus, biological_process, molecular_function	16	0.00306337	70
AT2G04480	molecular_function, chloroplast, biological_process	16	0.0030581	91
AT4G04810	peptide-methionine (R)-S-oxide reductase activity, plasma membrane, cytosol, metal ion binding, response to oxidative stress, peptide-methionine (S)-S-oxide reductase activity, oxidation-reduction process, protein repair	16	0.00305344	82
AT2G02490	integral component of membrane, biological_process, molecular_function	16	0.00305169	100
AT3G46580	DNA binding, protein self-association, protein binding, methyl-CpG binding, enzyme binding, nucleus, nuclear heterochromatin, perinucleolar chromocenter	16	0.00304936	102
AT4G05310	cytosol, proteasome binding, nucleoplasm, nucleus, proteasome complex, ubiquitin binding, proteasome-mediated ubiquitin-dependent protein catabolic process, polyubiquitin modification-dependent protein binding	16	0.00304936	47
AT1G19460	nucleus, biological_process, molecular_function	16	0.00304762	82
AT5G28450	plastoglobule, photosynthesis, light-harvesting complex, chlorophyll binding, chloroplast envelope, photosynthesis, light harvesting in photosystem I, response to light stimulus, chloroplast, chloroplast thylakoid membrane	16	0.00304646	29
AT5G42570	intracellular protein transport, vacuolar membrane, integral component of plasma membrane, plasmodesma, endoplasmic reticulum to Golgi vesicle-mediated transport, chloroplast, endoplasmic reticulum membrane, molecular_function, protein localization to endoplasmic reticulum exit site, endoplasmic reticulum	16	0.00303433	79
AT3G28940	plasma membrane, transferase activity, transferring acyl groups, chloroplast, nucleus, response to bacterium	16	0.00302629	56
AT1G36340	protein ubiquitination, mitochondrion, ATP binding, ubiquitin-protein transferase activity, ubiquitin conjugating enzyme activity, vacuole	16	0.00302515	82
AT2G19790	intracellular protein transport, trans-Golgi network, clathrin-coated pit, Golgi apparatus, protein binding, protein transport, AP-4 adaptor complex, clathrin vesicle coat	16	0.00301773	89
AT1G11810	biological_process, molecular_function	16	0.00301716	38
AT4G15093	oxidoreductase activity, zinc ion binding, dioxygenase activity, cellular aromatic compound metabolic process, ferrous iron binding, cytoplasm, oxidation-reduction process, oxidoreductase activity, acting on single donors with incorporation of molecular oxygen	16	0.00301716	57
AT2G02990	extracellular region, cell wall, plasma membrane, ribonuclease T2 activity, RNA catabolic process, endoribonuclease activity, RNA binding, cellular response to phosphate starvation, aging, ribonuclease activity, response to wounding, anthocyanin-containing compound biosynthetic process	16	0.00301602	92
AT5G26900	protein ubiquitination, cell division, signal transduction, positive regulation of ubiquitin protein ligase activity, anaphase-promoting complex binding, cell cycle, cytoplasm, nucleus, heterotrimeric G-protein complex, ubiquitin-protein transferase activator activity	16	0.00299963	64
AT3G45540	protein ubiquitination, ubiquitin ligase complex, protein polyubiquitination, ubiquitin-dependent protein catabolic process, metal ion binding, ubiquitin conjugating enzyme binding, nucleus, ubiquitin-protein transferase activity, cytoplasm, ubiquitin protein ligase activity, positive regulation of proteasomal ubiquitin-dependent protein catabolic process, integral component of membrane	16	0.00299794	94
AT1G56240	chloroplast, carbohydrate binding	16	0.00299345	26
AT2G14000	biological_process, molecular_function	16	0.00297122	67
AT2G31550	extracellular region, carboxylic ester hydrolase activity, lipid catabolic process, hydrolase activity, acting on ester bonds	16	0.00296241	45
AT1G33890	response to bacterium, GTP binding, mitochondrion	16	0.00296187	94
AT5G27990	maturation of SSU-rRNA from tricistronic rRNA transcript (SSU-rRNA, 5.8S rRNA, LSU-rRNA), molecular_function	16	0.00296022	50
AT1G45976	nucleus, ubiquitin-protein transferase activity	16	0.00295749	77
AT2G15640	nucleus, molecular_function, biological_process	16	0.00295585	90
AT4G17990	nucleus, biological_process, molecular_function	16	0.00295257	101
AT1G50800	molecular_function, biological_process	16	0.00294714	78
AT1G35420	hydrolase activity, chloroplast, cytoplasm, chloroplast stroma	16	0.00293794	82
AT1G66580	structural constituent of ribosome, vacuolar membrane, response to UV-B, ribosome, ribosomal large subunit assembly, cytoplasm, cytosolic ribosome, vacuole, nucleus, cytosolic large ribosomal subunit, translation, developmental process	16	0.0029374	59
AT2G14620	hydrolase activity, hydrolyzing O-glycosyl compounds, cell wall, extracellular region, hydrolase activity, acting on glycosyl bonds, cell wall biogenesis, cell wall organization, xyloglucan metabolic process, chloroplast, apoplast, xyloglucan:xyloglucosyl transferase activity, integral component of membrane	16	0.0029347	43
AT5G27770	plasma membrane, nucleolus, cytosol, ribosome, RNA binding, membrane, cytoplasm, mRNA binding, translation, cytosolic large ribosomal subunit	16	0.00293255	62
AT5G28650	sequence-specific DNA binding, regulation of transcription, DNA-templated, DNA-binding transcription factor activity, nucleus, calmodulin binding	16	0.00291545	102
AT5G39090	transferase activity, transferring acyl groups other than amino-acyl groups, transferase activity, chloroplast	16	0.00290223	99
AT3G28640	chloroplast, RNA modification	16	0.0029017	67
AT2G18190	ATPase activity, ATP binding	16	0.00287408	97
AT1G44970	peroxidase activity, extracellular region, hydrogen peroxide catabolic process, heme binding, metal ion binding, response to oxidative stress, oxidation-reduction process	16	0.00287202	66
AT2G27800	mitochondrion	16	0.00287047	46
AT1G32580	cytidine to uridine editing, protein homodimerization activity, mitochondrion, protein dimerization activity, chloroplast, mRNA processing, mitochondrial mRNA modification	16	0.00286738	81
AT2G01670	metal ion binding, mitochondrion, hydrolase activity, cytoplasm, nucleus	16	0.00286174	39
AT5G25970	transferase activity, transferring glycosyl groups, acetylglucosaminyltransferase activity, integral component of membrane	16	0.00285867	99
AT4G20480	nucleus, regulation of gene expression, peroxisome, endonuclease activity	16	0.00285612	100
AT4G16015	nucleus	16	0.00285358	81
AT3G02620	acyl-[acyl-carrier-protein] desaturase activity, metal ion binding, fatty acid biosynthetic process, stearoyl-[acp] desaturase activity, fatty acid metabolic process, chloroplast, oxidation-reduction process, chloroplast stroma	16	0.00284495	55
AT3G61470	photosynthesis, metal ion binding, response to light stimulus, thylakoid, response to cold, photosystem I antenna complex, protein-chromophore linkage, chloroplast, chloroplast thylakoid membrane, membrane, light-harvesting complex, chloroplast envelope, response to high light intensity, plastoglobule, chlorophyll binding, protein binding, photosystem I, photosynthesis, light harvesting in photos…	16	0.00284242	47
AT3G29130	nucleus, biological_process, mitochondrion, molecular_function	16	0.0028399	95
AT2G05410	nucleus, molecular_function, chloroplast, biological_process	16	0.0028394	100
AT1G44000	chloroplast, mitochondrion, molecular_function, chloroplast organization	16	0.00283437	39
AT2G33655	molecular_function, biological_process	16	0.00282985	66
AT1G24020	defense response, chloroplast, membrane	16	0.00282436	92
AT2G15370	cell wall biogenesis, cell wall organization, transferase activity, transferring glycosyl groups, Golgi apparatus, xyloglucan biosynthetic process, fucosylation, fucosyltransferase activity, Golgi cisterna membrane, galactoside 2-alpha-L-fucosyltransferase activity, protein glycosylation, integral component of membrane	16	0.00281541	101
AT1G37140	mitochondrion, RNA binding, nucleus, nucleic acid binding, negative regulation of seed germination	16	0.00281195	82
AT2G15310	intracellular protein transport, vesicle-mediated transport, Golgi apparatus, GTP binding, N-terminal protein myristoylation, cytoplasm	16	0.0028021	99
AT2G14670	sucrose:proton symporter activity, plasma membrane, sucrose transport, integral component of plasma membrane, symporter activity, carbohydrate:proton symporter activity, sucrose metabolic process, sucrose transmembrane transporter activity, vacuole, carbohydrate transmembrane transporter activity, membrane	16	0.00280161	65
AT2G14540	negative regulation of endopeptidase activity, extracellular region, cellular response to DNA damage stimulus, extracellular space, serine-type endopeptidase inhibitor activity, DNA repair, nucleus	16	0.002786	84
AT1G34040	extracellular region, transaminase activity, transferase activity, chloroplast, carbon-sulfur lyase activity, integral component of membrane	16	0.00278455	49
AT1G44740	molecular_function, mitochondrion, biological_process	16	0.00278212	79
AT2G02590	molecular_function, chloroplast, biological_process, integral component of membrane	16	0.00278212	96
AT5G44830	polygalacturonase activity, extracellular region, carbohydrate metabolic process, cell wall organization, lyase activity	16	0.00277923	96
AT2G44550	hydrolase activity, hydrolyzing O-glycosyl compounds, extracellular region, cell wall organization, cellulase activity, cellulose catabolic process	16	0.0027773	57
AT1G24240	structural constituent of ribosome, ribosome, mitochondrion, translation, ribosome biogenesis	16	0.00277633	79
AT1G45688	plasma membrane, trans-Golgi network, protein binding, chloroplast, molecular_function, integral component of membrane, microtubule binding, biological_process	16	0.00277393	93
AT1G05660	extracellular region, polygalacturonase activity, carbohydrate metabolic process, cell wall organization, lyase activity	16	0.002772	30
AT2G18600	protein neddylation, NEDD8 transferase activity, ATP binding, ubiquitin-protein transferase activity, ubiquitin-like protein transferase activity	16	0.00276721	75
AT5G36001	extracellular region, biological_process	16	0.002761	85
AT4G11320	lysosome, peptidase activity, extracellular region, extracellular space, cysteine-type endopeptidase activity, proteolysis involved in cellular protein catabolic process, proteolysis, cysteine-type peptidase activity	16	0.00275624	103
AT3G10900	hydrolase activity, hydrolyzing O-glycosyl compounds, extracellular region, mannan endo-1,4-beta-mannosidase activity, mannan catabolic process	16	0.00275009	51
AT5G46870	nucleus, nucleic acid binding	16	0.00274443	68
AT3G11820	cell plate, vesicle-mediated transport, negative regulation of defense response, response to abscisic acid, vesicle fusion, defense response, trans-Golgi network, regulation of stomatal movement, response to fungus, protein targeting to membrane, endomembrane system, intracellular protein transport, plasma membrane, maintenance of protein location in plasma membrane, membrane fusion, plasmodesma,…	16	0.00273785	39
AT5G26280	plasmodesma, chloroplast, membrane	16	0.00272991	80
AT1G32220	response to oxidative stress, mitochondrion, ubiquinone-6 biosynthetic process, thylakoid, chloroplast, mitochondrial respiratory chain complex I, NADH dehydrogenase activity, plastoglobule	16	0.00272155	90
AT2G44540	hydrolase activity, hydrolyzing O-glycosyl compounds, extracellular region, cell wall organization, cellulase activity, cellulose catabolic process	16	0.00271601	77
AT5G03495	chloroplast, biological_process	16	0.0027027	96
AT5G10340	nucleus, biological_process, molecular_function	16	0.00270133	76
AT5G26260	extracellular region, chloroplast, plasmodesma	16	0.00269496	40
AT4G17505	extracellular region, biological_process	16	0.00269406	56
AT5G38590	nucleus, biological_process, peroxisome, molecular_function	16	0.00268276	97
AT5G56020	plasma membrane, vesicle-mediated transport, protein transport, molecular_function, integral component of membrane	16	0.00268276	99
AT1G67020	plasmodesma, integral component of membrane, molecular_function, nucleus, biological_process	16	0.00267603	93
AT2G02690	nucleus	16	0.00267514	96
AT1G58300	oxidoreductase activity, heme binding, heme oxygenase (decyclizing) activity, photosynthesis, metal ion binding, chloroplast, heme oxidation	16	0.0026738	81
AT1G35720	cell wall, response to abscisic acid, zinc ion binding, calcium-dependent phospholipid binding, primary root development, thylakoid, potassium ion export across plasma membrane, response to salt stress, chloroplast stroma, peroxidase activity, response to cold, calcium ion binding, protein homodimerization activity, response to oxidative stress, mitochondrion, chloroplast, vacuole, membrane, plas…	16	0.00266756	76
AT1G35860	chloroplast	16	0.00266533	80
AT4G03830	nucleus, biological_process, molecular_function	16	0.00265869	29
AT3G11860	molecular_function, mitochondrion, biological_process	16	0.00265164	54
AT3G45390	kinase activity, carbohydrate binding, plasma membrane, defense response, protein serine/threonine kinase activity, extracellular region, defense response to bacterium, transmembrane receptor protein serine/threonine kinase activity, ATP binding, integral component of membrane, defense response to fungus, protein phosphorylation, defense response to oomycetes	16	0.00264332	91
AT1G47710	negative regulation of endopeptidase activity, extracellular region, peptidase activity, extracellular space, cysteine-type endopeptidase inhibitor activity, protein binding, cytoplasm, proteolysis, apoplast, serine-type endopeptidase inhibitor activity	16	0.00264026	97
AT2G04680	NA	16	0.00263635	91
AT1G57620	intracellular protein transport, cell, intracellular, Golgi apparatus, protein transmembrane transporter activity, endoplasmic reticulum-Golgi intermediate compartment, endoplasmic reticulum to Golgi vesicle-mediated transport, Golgi membrane, endoplasmic reticulum membrane, chloroplast, COPII-coated ER to Golgi transport vesicle, endoplasmic reticulum, Golgi organization, membrane, integral comp…	16	0.00263028	98
AT3G11870	protein kinase activity, extracellular region, protein serine/threonine kinase activity, phosphorylation, endoplasmic reticulum unfolded protein response, unfolded protein binding, intrinsic apoptotic signaling pathway in response to endoplasmic reticulum stress, endoribonuclease activity, ATP binding, ribonuclease activity, IRE1-TRAF2-ASK1 complex, endoplasmic reticulum membrane, mRNA processing…	16	0.0026251	54
AT4G09620	chloroplast, developmental process, plastid nucleoid	16	0.00261866	82
AT1G29410	multicellular organism development, chloroplast, tryptophan metabolic process, response to UV, tryptophan biosynthetic process, phosphoribosylanthranilate isomerase activity	16	0.00261097	74
AT1G62930	chloroplast, mitochondrion, mRNA processing	16	0.00260205	61
AT4G22280	cellular_component, biological_process, molecular_function	16	0.00259994	88
AT4G09660	nucleus, biological_process	16	0.00259698	98
AT1G50960	metal ion binding, dioxygenase activity, C-20 gibberellin 2-beta-dioxygenase activity, chloroplast, oxidation-reduction process, gibberellin metabolic process, gibberellin biosynthetic process, response to salt stress	16	0.00259319	100
AT1G63150	chloroplast, mitochondrion	16	0.00258774	69
AT4G08770	peroxidase activity, extracellular region, negative regulation of growth, hydrogen peroxide catabolic process, heme binding, metal ion binding, response to oxidative stress, vacuole, oxidation-reduction process	16	0.00258189	40
AT1G53000	pollen development, cell wall organization, cytosol, pollen tube growth, mitochondrion, nucleotidyltransferase activity, 3-deoxy-manno-octulosonate cytidylyltransferase activity, chloroplast, cytoplasm, integral component of membrane, lipopolysaccharide biosynthetic process, CMP-keto-3-deoxy-D-manno-octulosonic acid biosynthetic process, integral component of mitochondrial outer membrane	16	0.00258106	95
AT3G46240	molecular_function, biological_process	16	0.00257193	87
AT3G44300	plasma membrane, indole-3-acetonitrile nitrile hydratase activity, nitrilase activity, cytosol, response to cadmium ion, indole-3-acetonitrile nitrilase activity, cyanide catabolic process, cyanide metabolic process, response to bacterium, indoleacetic acid biosynthetic process	16	0.00257069	93
AT1G48670	nucleus, response to auxin, molecular_function	16	0.00255836	101
AT4G13800	plasma membrane, early endosome, magnesium ion transport, magnesium ion transmembrane transporter activity, integral component of membrane	16	0.00254899	80
AT1G66900	extracellular region, hydrolase activity, biological_process	16	0.00254696	67
AT1G60095	cellular_component, carbohydrate binding	16	0.00253165	84
AT5G25920	biological_process, mitochondrion, molecular_function	16	0.00253084	94
AT3G29400	cytosol, exocyst, vesicle docking involved in exocytosis, protein transport, exocytosis	16	0.00252485	92
AT5G33406	biological_process	16	0.00252048	45
AT1G73310	extracellular region, serine-type carboxypeptidase activity, secondary metabolic process, proteolysis, integral component of membrane	16	0.00251493	68
AT5G25040	transporter activity, chloroplast, membrane	16	0.00250666	90
AT1G43860	zinc ion binding, regulation of transcription, DNA-templated, ribosome biogenesis, DNA-binding transcription factor activity, cytoplasm, nucleic acid binding, mature ribosome assembly	16	0.00249961	89
AT5G28460	mitochondrion, biological_process	16	0.00249805	36
AT2G24600	cytoplasm, biological_process	16	0.00249688	69
AT1G65380	regulation of flower development, plasma membrane, signal transduction, multicellular organism development, meristem development, protein binding, anatomical structure morphogenesis, endoplasmic reticulum membrane, regulation of growth, regulation of meristem growth, membrane, integral component of membrane	16	0.00249105	93
AT4G08580	chloroplast, extracellular region, biological_process, molecular_function	16	0.00249066	63
AT1G34430	plasma membrane, glycolytic process, embryo development ending in seed dormancy, chloroplast envelope, chloroplast, dihydrolipoyllysine-residue acetyltransferase activity, cytosolic ribosome, chloroplast stroma	16	0.00248447	80
AT1G34630	mitochondrion, integral component of membrane, molecular_function, nucleus, biological_process	16	0.00248409	44
AT5G39020	phosphorylation, protein serine/threonine kinase activity, response to metal ion, ATP binding, chloroplast, integral component of membrane, kinase activity, protein phosphorylation	16	0.00248409	35
AT5G14390	nucleus, hydrolase activity, biological_process	16	0.00248293	71
AT3G55660	nucleus, Rho guanyl-nucleotide exchange factor activity	16	0.00248216	57
AT4G12830	hydrolase activity, chloroplast	16	0.00248216	82
AT1G35730	cytoplasm, RNA binding, negative regulation of seed dormancy process	16	0.00247219	36
AT2G24765	intracellular protein transport, plasma membrane, vesicle-mediated transport, Golgi stack, GTP binding, Golgi apparatus, response to cadmium ion, protein binding, protein transport, N-terminal protein myristoylation, cytoplasm, membrane	16	0.00247219	87
AT1G07920	GTPase activity, plasma membrane, nucleolus, vacuolar membrane, cytosol, response to cadmium ion, translation, plasmodesma, mitochondrion, translational elongation, cytoplasm, chloroplast, translation elongation factor activity, membrane, calmodulin binding	16	0.00247104	92
AT1G52100	biological_process, membrane, carbohydrate binding, cytoplasm	16	0.00246914	53
AT3G29770	methyl jasmonate esterase activity, methyl indole-3-acetate esterase activity, methyl salicylate esterase activity, salicylic acid metabolic process, hydrolase activity, chloroplast, nucleus, jasmonic acid metabolic process	16	0.0024623	96
AT2G26700	protein kinase activity, plasma membrane, protein serine/threonine kinase activity, auxin-activated signaling pathway, protein binding, ATP binding, chloroplast, cytoplasm, nucleus, cotyledon development, kinase activity, protein phosphorylation	16	0.0024604	42
AT4G01610	extracellular region, lysosome, defense response, extracellular space, cytosol, cysteine-type endopeptidase activity, regulation of catalytic activity, proteolysis involved in cellular protein catabolic process, proteolysis, vacuole, cysteine-type peptidase activity	16	0.00245738	101
AT1G21240	protein kinase activity, plasma membrane, calcium ion binding, protein serine/threonine kinase activity, polysaccharide binding, ATP binding, cell surface receptor signaling pathway, integral component of membrane, kinase activity, protein phosphorylation	16	0.00245136	71
AT1G07940	GTPase activity, plasma membrane, plasmodesma, mitochondrion, translational elongation, cytoplasm, translation elongation factor activity, translation, calmodulin binding	16	0.00244238	76
AT3G28050	plasma membrane, transmembrane transporter activity, membrane, integral component of membrane	16	0.00243013	68
AT4G13840	transferase activity, transferring acyl groups other than amino-acyl groups, cytosol, cell wall organization, transferase activity, wax biosynthetic process, very long-chain fatty acid biosynthetic process	16	0.00242682	90
AT1G19390	extracellular region, polysaccharide binding, plasma membrane, protein serine/threonine kinase activity, protein phosphorylation, calcium ion binding, ATP binding, cell surface receptor signaling pathway, kinase activity, integral component of membrane	16	0.00242571	80
AT2G13620	monovalent cation:proton antiporter activity, regulation of pH, solute:proton antiporter activity, chloroplast, cation transport, sodium:proton antiporter activity, potassium ion transport, endomembrane system, integral component of membrane	16	0.00241875	89
AT4G09760	phosphorylation, ATP binding, choline kinase activity, cytoplasm, kinase activity, integral component of membrane	16	0.00240928	30
AT1G34300	extracellular region, plasma membrane, protein phosphorylation, protein serine/threonine kinase activity, recognition of pollen, ATP binding, integral component of membrane, kinase activity, carbohydrate binding	16	0.00240891	84
AT4G27040	protein transport to vacuole involved in ubiquitin-dependent protein catabolic process via the multivesicular body sorting pathway, vesicle-mediated transport, cytoplasm, molecular_function, ESCRT II complex	16	0.00240493	66
AT1G09480	oxidoreductase activity, oxidoreductase activity, acting on the CH-OH group of donors, NAD or NADP as acceptor, cellular_component, alcohol dehydrogenase (NAD) activity, lignin biosynthetic process, oxidation-reduction process, cinnamyl-alcohol dehydrogenase activity	16	0.00239306	72
AT1G32010	nucleus, molecular_function, biological_process	16	0.00238842	32
AT1G69730	extracellular region, plasma membrane, polysaccharide binding, protein serine/threonine kinase activity, protein phosphorylation, calcium ion binding, ATP binding, cell surface receptor signaling pathway, kinase activity, integral component of membrane	16	0.00238557	31
AT2G07020	nucleus, pollen tube growth, kinase activity	16	0.00237918	68
AT1G67650	7S RNA binding, cytosol, SRP-dependent cotranslational protein targeting to membrane, translocation, signal recognition particle, endoplasmic reticulum targeting, plasmodesma, cytoplasm	16	0.0023753	83
AT5G40850	methyltransferase activity, uroporphyrin-III C-methyltransferase activity, methylation, chloroplast, porphyrin-containing compound biosynthetic process, oxidation-reduction process, siroheme biosynthetic process	16	0.00237178	85
AT4G13820	extracellular region, kinase activity, signal transduction	16	0.00236827	101
AT4G13920	extracellular region, plasma membrane, defense response, signal transduction, kinase activity, integral component of membrane	16	0.00236827	30
AT4G23300	plasma membrane, protein serine/threonine kinase activity, defense response to bacterium, ATP binding, integral component of membrane, kinase activity, protein phosphorylation	16	0.00236267	46
AT3G30390	plasma membrane, vacuolar membrane, membrane, amino acid transmembrane transport, amino acid transmembrane transporter activity, vacuole, amino acid transport, integral component of membrane	16	0.00235849	62
AT4G13590	manganese ion transmembrane transporter activity, chloroplast inner membrane, chloroplast envelope, manganese ion transmembrane transport, chloroplast, integral component of membrane	16	0.00234983	66
AT2G46470	protein insertion into mitochondrial inner membrane, mitochondrion, mitochondrial inner membrane, membrane insertase activity, membrane, integral component of membrane	16	0.00234949	62
AT5G58820	extracellular region, proteolysis	16	0.00234707	90
AT2G05990	oxidoreductase activity, fatty acid biosynthetic process, enoyl-[acyl-carrier-protein] reductase activity, chloroplast envelope, copper ion binding, enoyl-[acyl-carrier-protein] reductase (NADH) activity, chloroplast, thylakoid, fatty acid synthase complex, oxidation-reduction process, chloroplast stroma	16	0.0023108	82
AT1G52110	mitochondrion	16	0.00230183	101
AT1G31500	metal ion binding, poly(A)-specific ribonuclease activity, protein self-association, RNA binding, exoribonuclease activity, nuclear-transcribed mRNA poly(A) tail shortening, hydrolase activity, chloroplast, cytoplasm, regulation of circadian rhythm, nucleus	16	0.00229489	27
AT1G34420	protein kinase activity, plasma membrane, ATP binding, integral component of membrane, protein phosphorylation	16	0.00229128	29
AT5G45480	plasma membrane, molecular_function, biological_process, integral component of membrane	16	0.00229029	68
AT1G51470	hydrolase activity, hydrolyzing O-glycosyl compounds, extracellular region, carbohydrate metabolic process, glucosinolate glucohydrolase activity, beta-glucosidase activity, scopolin beta-glucosidase activity, thioglucosidase activity, glucosinolate catabolic process, response to salt stress	16	0.00228539	99
AT3G27040	nucleus, biological_process	16	0.00228083	103
AT1G43130	endosome, extracellular region, trans-Golgi network, Golgi apparatus, stem vascular tissue pattern formation, molecular_function, integral component of membrane	16	0.00227758	71
AT5G01040	hydroquinone:oxygen oxidoreductase activity, extracellular region, vegetative to reproductive phase transition of meristem, oxidoreductase activity, oxidizing metal ions, response to copper ion, copper ion binding, apoplast, oxidation-reduction process, lignin catabolic process	16	0.00227111	94
AT1G10880	transferase activity, transferring glycosyl groups, mitochondrion, response to salt stress	16	0.00227047	65
AT5G35400	nucleus, pseudouridine synthase activity	16	0.00226983	33
AT5G58840	integral component of membrane, extracellular region, serine-type endopeptidase activity, proteolysis	16	0.00226757	52
AT1G36230	nucleus, biological_process, molecular_function	16	0.00226436	76
AT5G42230	extracellular region, serine-type carboxypeptidase activity, proteolysis involved in cellular protein catabolic process, proteolysis, vacuole	16	0.00225035	75
AT4G06676	mitochondrion, macroautophagy, molecular_function, endoplasmic reticulum, integral component of membrane	16	0.00224561	54
AT1G61250	endosome, plasma membrane, trans-Golgi network membrane, transmembrane transporter activity, trans-Golgi network, Golgi apparatus, transport vesicle membrane, protein transport, recycling endosome membrane, Golgi membrane, membrane, integral component of membrane	16	0.00224372	44
AT2G45240	cytosol, metal ion binding, aminopeptidase activity, chloroplast, cytoplasm, proteolysis, metalloexopeptidase activity, N-terminal protein amino acid modification, protein processing	16	0.00224152	95
AT1G61500	extracellular region, carbohydrate binding, plasma membrane, protein phosphorylation, protein serine/threonine kinase activity, recognition of pollen, innate immune response, ATP binding, chloroplast, kinase activity, integral component of membrane	16	0.00223714	101
AT2G25350	cytosol, signal transduction, Golgi apparatus, endosome membrane, phosphatidylinositol binding, protein transport, cytoplasm, nucleus, intracellular signal transduction	16	0.00223557	95
AT1G63080	mitochondrion, biological_process	16	0.00222686	60
AT1G23340	extracellular region, molecular_function, chloroplast, biological_process	16	0.00222593	101
AT1G33930	response to bacterium, GTP binding, mitochondrion	16	0.00222346	48
AT1G17280	protein polyubiquitination, ubiquitin-dependent protein catabolic process, negative regulation of stomatal opening, protein binding, ATP binding, ubiquitin-protein transferase activity, cellular response to water deprivation, ubiquitin conjugating enzyme activity, ubiquitin-dependent ERAD pathway, endoplasmic reticulum, integral component of membrane	16	0.00221668	70
AT5G04230	cinnamic acid biosynthetic process, phenylalanine ammonia-lyase activity, defense response, L-phenylalanine catabolic process, protein binding, cytoplasm, response to wounding	16	0.00220264	48
AT5G25370	calcium ion binding, response to abscisic acid, membrane lipid catabolic process, N-acylphosphatidylethanolamine-specific phospholipase D activity, response to water deprivation, membrane, cytoplasm, phosphatidylcholine metabolic process, phospholipase D activity, lipid catabolic process, response to salt stress	16	0.00218968	101
AT5G02320	regulation of transcription, DNA-templated, response to salicylic acid, DNA-binding transcription factor activity, negative regulation of transcription, DNA-templated, negative regulation of cell population proliferation, nucleus, DNA binding, response to ethylene	16	0.00218848	76
AT3G30300	endosome, trans-Golgi network, transferase activity, transferring glycosyl groups, Golgi apparatus, fucose metabolic process, protein glycosylation, cytoplasm, integral component of membrane	16	0.0021692	59
AT3G28130	plasma membrane, transmembrane transporter activity, mitochondrion, chloroplast, integral component of membrane	16	0.00216362	72
AT1G26310	sequence-specific DNA binding, multicellular organism development, regulation of transcription, DNA-templated, protein dimerization activity, nucleus, protein binding, RNA polymerase II regulatory region sequence-specific DNA binding, cell differentiation, DNA-binding transcription factor activity, positive regulation of transcription by RNA polymerase II, transcription factor binding, DNA bindin…	16	0.00214765	77
AT2G31530	P-P-bond-hydrolysis-driven protein transmembrane transporter activity, plastid envelope, SRP-dependent cotranslational protein targeting to membrane, translocation, protein secretion, embryo development ending in seed dormancy, protein transmembrane transporter activity, chloroplast, chloroplast organization, thylakoid membrane organization, signal sequence binding, protein localization to chloro…	16	0.0021465	95
AT5G43270	transcription regulatory region DNA binding, sequence-specific DNA binding, metal ion binding, regulation of transcription, DNA-templated, DNA-binding transcription factor activity, nucleus, DNA binding, anther development, regulation of timing of transition from vegetative to reproductive phase	16	0.00213732	103
AT1G61890	plasma membrane, transporter activity, drug transmembrane transport, antiporter activity, drug transmembrane transporter activity, response to karrikin, chloroplast, membrane	16	0.00213049	77
AT3G26480	nucleus, nucleotide binding, biological_process	16	0.00211808	78
AT2G28580	biological_process, mitochondrion, molecular_function	16	0.00210776	73
AT5G27530	polygalacturonase activity, carbohydrate metabolic process	16	0.00210693	26
AT3G26590	plasma membrane, transporter activity, vacuolar membrane, drug transmembrane transport, antiporter activity, drug transmembrane transporter activity, vacuole, membrane, integral component of membrane	16	0.00210112	90
AT4G13280	magnesium ion binding, sesquiterpenoid biosynthetic process, (Z)-gamma-bisabolene synthase activity, chloroplast, peroxisome, terpene synthase activity, sesquiterpene biosynthetic process, response to wounding, farnesyl diphosphate metabolic process, cyclase activity	16	0.00209671	43
AT2G45380	nucleus, molecular_function, biological_process	16	0.00208741	70
AT5G32470	cytosol, thiamine phosphate phosphatase activity, mitochondrion, thiamine biosynthetic process, chloroplast	16	0.00207684	96
AT4G03460	membrane, cytoplasm	16	0.00207603	54
AT4G16845	response to cold, metal ion binding, chromatin DNA binding, protein binding, regulation of gene expression by genetic imprinting, DNA-binding transcription factor activity, chromatin silencing complex, nucleus, vernalization response	16	0.00206852	66
AT1G24220	regulation of transcription, DNA-templated, histone deacetylation, transcription corepressor activity, nucleus, histone deacetylase activity, negative regulation of transcription by RNA polymerase II, chromatin	16	0.00206319	87
AT1G61080	nucleus, molecular_function, biological_process	16	0.00204473	98
AT5G11200	single-stranded DNA binding, mRNA transport, cell wall, ATPase activity, helicase activity, ATP-dependent RNA helicase activity, ATP-dependent helicase activity, plasmodesma, protein binding, ATP binding, RNA splicing, RNA binding, double-stranded RNA binding, cytoplasm, mRNA processing, nucleus, double-stranded DNA binding	16	0.00204056	63
AT4G11050	hydrolase activity, hydrolyzing O-glycosyl compounds, extracellular region, cell wall organization, cellulase activity, cellulose catabolic process, carbohydrate binding	16	0.00203978	98
AT4G00300	extracellular region, phosphorylation, transferase activity, transferring glycosyl groups, acetylglucosaminyltransferase activity, endoplasmic reticulum, kinase activity, integral component of membrane	16	0.00202788	102
AT4G11810	transmembrane transport, transmembrane phosphate ion transport from cytosol to vacuole, plant-type vacuole membrane, phosphate ion transport, integral component of membrane	16	0.00201511	102
AT5G27230	nucleus, cell differentiation, flower development	16	0.00201081	79
AT3G55200	mRNA splicing, via spliceosome, pollen development, plant ovule development, chloroplast, nucleus, pollen germination, nucleic acid binding	16	0.00199427	71
AT2G15860	nucleus, biological_process, cytosol, molecular_function	16	0.0019898	31
AT3G44610	plasma membrane, protein serine/threonine kinase activity, gravitropism, chloroplast, cytoplasm, nucleus, phototropism, kinase activity, protein phosphorylation	16	0.00198857	100
AT5G27150	regulation of intracellular pH, sodium ion transmembrane transport, endoplasmic reticulum membrane, sodium:proton antiporter activity, leaf development, response to salt stress, calmodulin binding, potassium:proton antiporter activity, potassium ion homeostasis, lithium ion transport, regulation of stomatal closure, plant-type vacuole, Golgi membrane, sodium ion transport, vacuole, extracellular …	16	0.00198142	71
AT1G44350	metallopeptidase activity, regulation of systemic acquired resistance, metal ion binding, IAA-amino acid conjugate hydrolase activity, auxin metabolic process, jasmonyl-Ile conjugate hydrolase activity, response to jasmonic acid, chloroplast, proteolysis, jasmonic acid metabolic process	16	0.00198118	95
AT1G32230	nuclear matrix, response to salt stress, nitric oxide biosynthetic process, NAD+ ADP-ribosyltransferase activity, response to oxidative stress, defense response to bacterium, incompatible interaction, ethylene-activated signaling pathway, response to ozone, embryo development, response to superoxide, cytoplasm, regulation of reactive oxygen species metabolic process, programmed cell death, latera…	16	0.00197531	90
AT1G20290	nucleus	16	0.00196319	86
AT1G34320	plasma membrane, chloroplast	16	0.00195336	33
AT5G45720	nucleus	16	0.00194363	85
AT2G02770	nucleus, holo-[acyl-carrier-protein] synthase activity, lysine biosynthetic process via aminoadipic acid	16	0.00192678	46
AT2G30910	actin filament binding, Arp2/3 protein complex, Arp2/3 complex-mediated actin nucleation, cytoplasm, actin binding, nucleus, nucleotide binding, actin filament organization	16	0.00192354	57
AT3G29255	beta-amyrin synthase activity, mitochondrion, intramolecular transferase activity, triterpenoid biosynthetic process	16	0.00192238	73
AT5G40840	sister chromatid cohesion, cell division, double-strand break repair, chromatin binding, cohesin complex, nuclear cohesin complex, nuclear chromosome, nucleus, mitotic cell cycle	16	0.0019084	91
AT2G04660	protein ubiquitination, spindle, ubiquitin ligase complex, cell division, ubiquitin-dependent protein catabolic process, megagametogenesis, anaphase-promoting complex, protein binding, ubiquitin-protein transferase activity, nucleus, cell cycle, ubiquitin protein ligase binding	16	0.00190001	56
AT2G27070	cytokinin-activated signaling pathway, phosphorelay response regulator activity, DNA-binding transcription factor activity, phosphorelay signal transduction system, nucleus, DNA binding	16	0.00189708	90
AT3G47750	plasma membrane, transporter activity, lipid transporter activity, transmembrane transport, ATP binding, lipid transport, intracellular membrane-bounded organelle, ATPase activity, coupled to transmembrane movement of substances, integral component of membrane	16	0.00189081	55
AT2G17060	defense response, cytoplasm	16	0.00188991	100
AT1G45332	GTPase activity, translation factor activity, RNA binding, mitochondrion, ATP binding, mitochondrial translational elongation, chloroplast, cytoplasm, translation elongation factor activity	16	0.00188257	41
AT4G27080	cell redox homeostasis, protein disulfide isomerase activity, endoplasmic reticulum to Golgi vesicle-mediated transport, nucleus, endoplasmic reticulum, integral component of membrane, retrograde vesicle-mediated transport, Golgi to endoplasmic reticulum	16	0.00187948	64
AT5G24530	salicylate 5-hydroxylase activity, leaf senescence, flavone synthase activity, metal ion binding, 2-oxoglutarate-dependent dioxygenase activity, dioxygenase activity, defense response to bacterium, response to salicylic acid, response to fungus, flavonoid biosynthetic process, cytoplasm, oxidation-reduction process, response to oomycetes, response to bacterium, defense response to oomycetes	16	0.00186741	78
AT3G05400	transmembrane transporter activity, integral component of plasma membrane, transmembrane transport, carbohydrate:proton symporter activity, carbohydrate transmembrane transporter activity, membrane, integral component of membrane	16	0.00186263	72
AT5G36150	triterpenoid biosynthetic process, beta-amyrin synthase activity, plasmodesma, pentacyclic triterpenoid biosynthetic process, mitochondrion, lupeol synthase activity, catalytic activity	16	0.00184226	71
AT4G23160	protein kinase activity, plasma membrane, protein serine/threonine kinase activity, retrotransposon nucleocapsid, defense response to bacterium, ATP binding, integral component of membrane, kinase activity, protein phosphorylation	16	0.00183866	90
AT2G16990	plasma membrane, drug transmembrane transport, anion transmembrane transport, tetracycline transport, tetracycline transmembrane transporter activity	16	0.00181426	94
AT1G47570	nucleus	16	0.00180852	83
AT1G06220	GTPase activity, cell wall, spliceosomal complex, plasma membrane, cytosol, translation factor activity, RNA binding, U5 snRNA binding, regulation of embryo sac egg cell differentiation, translation elongation factor activity, U2-type catalytic step 2 spliceosome, GTP binding, embryo development ending in seed dormancy, protein binding, U4/U6 x U5 tri-snRNP complex, floral organ development, ribo…	16	0.00179594	55
AT4G12780	negative regulation of growth, plasma membrane, cell plate, cytosol, endoplasmic reticulum, Golgi apparatus, negative regulation of clathrin-dependent endocytosis, cytoplasmic vesicle, protein binding, clathrin-dependent endocytosis, cytoplasm, negative regulation of endocytosis, clathrin coat disassembly, nucleus, intracellular membrane-bounded organelle, receptor-mediated endocytosis, vesicle, …	16	0.00178611	67
AT3G43190	plasma membrane, cytosol, transferase activity, transferring glycosyl groups, UDP-glycosyltransferase activity, sucrose synthase activity, response to hypoxia, sucrose biosynthetic process, sucrose metabolic process, vacuole, membrane	16	0.00178392	101
AT2G15530	vegetative to reproductive phase transition of meristem, protein ubiquitination, flower development, metal ion binding, zinc ion binding, protein binding, ubiquitin protein ligase activity, proteasome-mediated ubiquitin-dependent protein catabolic process, nucleus	16	0.00175901	86
AT5G46540	plasma membrane, transmembrane transport, ATP binding, ATPase activity, coupled to transmembrane movement of substances, integral component of membrane	16	0.00174768	50
AT1G61120	(E,E)-geranyllinalool synthase activity, magnesium ion binding, diterpenoid biosynthetic process, response to herbivore, response to singlet oxygen, response to jasmonic acid, chloroplast, terpene synthase activity, response to wounding, response to bacterium	16	0.00174406	96
AT3G46340	extracellular region, plasma membrane, protein phosphorylation, phosphorylation, protein serine/threonine kinase activity, protein binding, ATP binding, kinase activity, integral component of membrane	16	0.00174216	94
AT2G07240	cellular_component, cysteine-type peptidase activity, proteolysis	16	0.00173329	88
AT1G28210	chaperone cofactor-dependent protein refolding, metal ion binding, response to heat, protein refolding, unfolded protein binding, mitochondrion, ATP binding, protein folding, heat shock protein binding, cytoplasm	16	0.00166459	75
AT1G76780	nucleus, molecular_function, cytoplasm, biological_process	16	0.00166407	45
AT5G35910	positive regulation of histone H3-K27 trimethylation, nucleolus, cytosol, nuclear exosome (RNase complex), rRNA processing, polyadenylation-dependent RNA catabolic process, intracellular, 3'-5' exonuclease activity, cytoplasm, RNA-directed DNA methylation, nucleus, nucleotide binding, nucleic acid binding	16	0.00163149	72
AT3G48050	extracellular region, P-body, nucleus, DNA binding, miRNA mediated inhibition of translation	16	0.0016196	72
AT5G10140	negative regulation of flower development, flower development, sequence-specific DNA binding, multicellular organism development, protein binding, protein dimerization activity, RNA polymerase II regulatory region sequence-specific DNA binding, DNA-binding transcription factor activity, positive regulation of transcription by RNA polymerase II, cell differentiation, transcription factor binding, …	16	0.00160788	94
AT4G11170	defense response, signal transduction, mitochondrion, ADP binding, response to ozone, cytoplasm	16	0.00159952	99
AT4G08350	DSIF complex, transcription elongation from RNA polymerase II promoter, regulation of transcription by RNA polymerase II, DNA-binding transcription factor activity, nucleus, mRNA binding	16	0.0015992	97
AT2G13540	long-day photoperiodism, flowering, mRNA splicing, via spliceosome, response to abscisic acid, RNA cap binding, mRNA cap binding complex, primary miRNA processing, mRNA binding, protein binding, 7-methylguanosine mRNA capping, mRNA cis splicing, via spliceosome, ribonucleoprotein complex, RNA splicing, via endonucleolytic cleavage and ligation, nuclear-transcribed mRNA catabolic process, nonsense…	16	0.0015884	88
AT1G71270	retrograde transport, endosome to Golgi, GARP complex, Golgi apparatus, pollen tube growth, endosome membrane, Rab GTPase binding, protein binding, protein transport, sexual reproduction, Golgi membrane, endocytic recycling, syntaxin binding, Golgi to vacuole transport, endomembrane system	16	0.00153433	81
AT1G59453	molecular_function, mitochondrion, biological_process	16	0.00152643	89
AT4G34890	iron ion binding, cytosol, superoxide anion generation, response to reactive oxygen species, response to water deprivation, xanthine dehydrogenase activity, xanthine metabolic process, electron transfer activity, 2 iron, 2 sulfur cluster binding, FAD binding, purine nucleobase catabolic process	16	0.00152614	102
AT2G41740	actin filament binding, actin filament bundle assembly, actin filament capping, protein binding, cytoplasm, cytoskeleton organization, actin binding, cytoskeleton	16	0.00145125	81
AT4G10320	cytosol, response to cadmium ion, ATP binding, aminoacyl-tRNA ligase activity, tRNA aminoacylation for protein translation, cytoplasm, isoleucine-tRNA ligase activity, isoleucyl-tRNA aminoacylation	16	0.0014202	88
AT3G28860	acropetal auxin transport, transmembrane transport, anthocyanin accumulation in tissues in response to UV light, basipetal auxin transport, root development, auxin efflux transmembrane transporter activity, response to blue light, formation of animal organ boundary, response to far red light, auxin-activated signaling pathway, photomorphogenesis, stamen development, auxin transport, lateral root …	16	0.00139519	97
AT5G13250	molecular_function, biological_process	16	0.00139409	94
AT5G35180	phosphatidylinositol binding, plasma membrane, nucleus, signal transduction	16	0.00126984	65
AT4G17330	nucleus, plasmodesma	16	0.00126084	73
AT1G50030	polysome, negative regulation of autophagy, positive regulation of abscisic acid biosynthetic process, protein-containing complex binding, response to rapamycin, abscisic acid biosynthetic process, gravitropism, transcription regulatory region DNA binding, dephosphorylation, defense response, auxin-activated signaling pathway, positive regulation of glucose mediated signaling pathway, post-embryo…	16	0.000742322	80
AT5G28052	biological_process, molecular_function	15	0.003663	30
AT4G04078	biological_process, mitochondrion, molecular_function	15	0.0036523	53
[truncated: 24,797 more rows]
