# Supplementary material for: RaGOO: fast and accurate reference-guided scaffolding of draft genomes
Source: Genome Biol. 2019 Oct 28;20:224. doi: 10.1186/s13059-019-1829-6 (PMC6816165; doi:10.1186/s13059-019-1829-6)
Supplement: Supplementary file 7 — Additional file 7: “.assembly” file for JuiceBox Assembly Tools M82 analysis. [file 13059_2019_1829_MOESM7_ESM.assembly]

>Chr0_RaGOO 1 7630899
>SL3.0ch01_RaGOO 2 89301958
>SL3.0ch02_RaGOO 3 51251861
>SL3.0ch03_RaGOO:::fragment_1 4 45265282
>SL3.0ch03_RaGOO:::fragment_2:::debris 5 250000
>SL3.0ch03_RaGOO:::fragment_3 6 6900000
>SL3.0ch03_RaGOO:::fragment_4:::debris 7 250000
>SL3.0ch03_RaGOO:::fragment_5 8 11296108
>SL3.0ch04_RaGOO 9 63993961
>SL3.0ch05_RaGOO 10 67389892
>SL3.0ch06_RaGOO 11 45256444
>SL3.0ch07_RaGOO:::fragment_1 12 29373595
>SL3.0ch07_RaGOO:::fragment_2:::debris 13 50000
>SL3.0ch07_RaGOO:::fragment_3 14 310000
>SL3.0ch07_RaGOO:::fragment_4:::debris 15 50000
>SL3.0ch07_RaGOO:::fragment_5 16 10830000
>SL3.0ch07_RaGOO:::fragment_6:::debris 17 125000
>SL3.0ch07_RaGOO:::fragment_7 18 25582618
>SL3.0ch08_RaGOO 19 62684416
>SL3.0ch09_RaGOO 20 67487973
>SL3.0ch10_RaGOO 21 65188198
>SL3.0ch11_RaGOO:::fragment_1 22 2301795
>SL3.0ch11_RaGOO:::fragment_2:::debris 23 25000
>SL3.0ch11_RaGOO:::fragment_3 24 715000
>SL3.0ch11_RaGOO:::fragment_4:::debris 25 25000
>SL3.0ch11_RaGOO:::fragment_5 26 7790000
>SL3.0ch11_RaGOO:::fragment_6:::debris 27 125000
>SL3.0ch11_RaGOO:::fragment_7 28 43706972
>SL3.0ch12_RaGOO 29 66347814
1
2
3
4 -6 8
9
10
11
12 16 14 18
19
20
21
22 26 24 28
29
23
25
27
13
15
17
5
7
